# Supplementary material for: 2,2-Dimethyl-5-{[(4-nitro­phen­yl)amino]­methyl­idene}-1,3-dioxane-4,6-dione
Source: Acta Crystallogr Sect E Struct Rep Online. 2011 Jan 15;67(Pt 2):o412. doi: 10.1107/S1600536811001103 (PMC3051475; doi:10.1107/S1600536811001103)
Supplement: Supplementary file 1 [file e-67-0o412-sup1.cif]

##############################################################################
###                                                                        ###
###        Electronic paper (Acta Crystallographica Section E)             ###
###                                                                        ###
##############################################################################
#                                                                            #
# This CIF contains the data in a paper accepted for publication in Acta     #
# Crystallographica Section E. It conforms to the requirements of Notes      #
# for Authors for Section E, and has been peer reviewed under the auspices   #
# of the IUCr Commission on Journals.                                        #
#                                                                            #
# Full details of the Crystallographic Information File format               #
# are given in the paper "The Crystallographic Information File (CIF):       #
# a New Standard Archive File for Crystallography" by S. R. Hall, F. H.      #
# Allen and I. D. Brown [Acta Cryst. (1991), A47, 655-685].                  #
#                                                                            #
# The current version of the core CIF dictionary is obtainable from          #
# ftp://ftp.iucr.org/pub/cif_core.dic. The current version number is 2.4.    #
#                                                                            #
# Software is freely available for graphical display of the structure(s) in  #
# this CIF.  For information consult the CIF home page http://www.iucr.org/  #
# cif/home.html                                                              #
#                                                                            #
# This file may be used for bona fide research purposes within the           #
# scientific community so long as proper attribution is given to the journal # 
# article from which it was obtained.                                        #
#                                                                            #
##############################################################################
                                             
data_I
_audit_creation_method     SHELXL-97
_chemical_name_systematic
;
2,2-Dimethyl-5-{[(4-nitrophenyl)amino]methylidene}-1,3-dioxane-4,6-dione
;
_chemical_name_common     ?
_chemical_formula_moiety     'C13 H12 N2 O6'
_chemical_formula_sum     'C13 H12 N2 O6'
_chemical_formula_iupac     'C13 H12 N2 O6'
_chemical_formula_weight     292.25
_chemical_melting_point     ?
_symmetry_cell_setting     monoclinic
_symmetry_space_group_name_H-M     'P 21/c'
_symmetry_space_group_name_Hall     '-P 2ybc'
loop_
    _space_group_symop_id
    _space_group_symop_operation_xyz
    1 'x, y, z'
    2 '-x, y+1/2, -z+1/2'
    3 '-x, -y, -z'
    4 'x, -y-1/2, z-1/2'
_cell_length_a     12.2822(8)
_cell_length_b     12.2762(7)
_cell_length_c     9.2760(6)
_cell_angle_alpha     90.00
_cell_angle_beta     106.636(7)
_cell_angle_gamma     90.00
_cell_volume     1340.08(15)
_cell_formula_units_Z     4
_cell_measurement_reflns_used     1825
_cell_measurement_theta_min     2.9488
_cell_measurement_theta_max     29.1127
_cell_measurement_temperature     293(2)
_exptl_crystal_description     block
_exptl_crystal_colour     colorless
_exptl_crystal_size_max     0.22
_exptl_crystal_size_mid     0.15
_exptl_crystal_size_min     0.10
_exptl_crystal_density_diffrn     1.449
_exptl_crystal_density_meas     ?
_exptl_crystal_density_method     'not measured'
_exptl_crystal_F_000     608
_exptl_absorpt_coefficient_mu     0.117
_exptl_absorpt_correction_type     multi-scan
_exptl_absorpt_process_details
;
(CrysAlis PRO; Oxford Diffraction, 2010)
;
_exptl_absorpt_correction_T_min     0.93275
_exptl_absorpt_correction_T_max     1.0
_exptl_special_details
;
CrysAlisPro, Oxford Diffraction Ltd.,
Version 1.171.34.40 (release 27-08-2010 CrysAlis171 .NET)
(compiled Aug 27 2010,11:50:40)
Empirical absorption correction using spherical harmonics,
implemented in SCALE3 ABSPACK scaling algorithm.
;
_diffrn_ambient_temperature     292.85
_diffrn_radiation_type     'Mo K\a'
_diffrn_radiation_wavelength     0.7107
_diffrn_radiation_source     'fine-focus sealed tube'
_diffrn_radiation_monochromator     graphite
_diffrn_measurement_device_type     'Oxford Diffraction Xcalibur Eos'
_diffrn_measurement_method     '\w scans'
_diffrn_detector_area_resol_mean     16.0874
_diffrn_reflns_number     6063
_diffrn_reflns_av_R_equivalents     0.0313
_diffrn_reflns_av_sigmaI/netI     0.0514
_diffrn_reflns_theta_min     2.95
_diffrn_reflns_theta_max     26.37
_diffrn_reflns_theta_full     26.37
_diffrn_measured_fraction_theta_max     0.999
_diffrn_measured_fraction_theta_full     0.999
_diffrn_reflns_limit_h_min     -15
_diffrn_reflns_limit_h_max     14
_diffrn_reflns_limit_k_min     -15
_diffrn_reflns_limit_k_max     14
_diffrn_reflns_limit_l_min     -11
_diffrn_reflns_limit_l_max     11
_diffrn_standards_number     ?
_diffrn_standards_interval_count     ?
_diffrn_standards_interval_time     ?
_diffrn_standards_decay_%     ?
_refine_special_details
;
Refinement of <i>F</i>^2^ against ALL reflections. The weighted <i>R</i>-factor
<i>wR</i> and goodness of fit <i>S</i> are based on <i>F</i>^2^, conventional
<i>R</i>-factors <i>R</i> are based on <i>F</i>, with <i>F</i> set to zero for
negative <i>F</i>^2^. The threshold expression of <i>F</i>^2^ >
\s(<i>F</i>^2^) is used only for calculating <i>R</i>-factors(gt) <i>etc</i>.
and is not relevant to the choice of reflections for refinement.
<i>R</i>-factors based on <i>F</i>^2^ are statistically about twice as large
as those based on <i>F</i>, and <i>R</i>- factors based on ALL data will be
even larger.
;
_reflns_number_total     2741
_reflns_number_gt     1432
_reflns_threshold_expression     I>2sigma(I)
_refine_ls_structure_factor_coef     Fsqd
_refine_ls_matrix_type     full
_refine_ls_R_factor_all     0.1166
_refine_ls_R_factor_gt     0.0519
_refine_ls_wR_factor_gt     0.0996
_refine_ls_wR_factor_ref     0.1263
_refine_ls_goodness_of_fit_ref     1.001
_refine_ls_restrained_S_all     1.001
_refine_ls_number_reflns     2741
_refine_ls_number_parameters     192
_refine_ls_number_restraints     0
_refine_ls_hydrogen_treatment     constr
_refine_ls_weighting_scheme     calc
_refine_ls_weighting_details
         'calc w=1/[\s^2^(Fo^2^)+(0.0459P)^2^+0.0000P] where P=(Fo^2^+2Fc^2^)/3'
_atom_sites_solution_hydrogens     geom
_atom_sites_solution_primary     direct
_atom_sites_solution_secondary     difmap
_refine_ls_shift/su_max     0.000
_refine_ls_shift/su_mean     0.000
_refine_diff_density_max     0.168
_refine_diff_density_min     -0.148
_refine_ls_extinction_method     none
_refine_ls_extinction_coef     ?
loop_
    _atom_type_symbol
    _atom_type_description
    _atom_type_scat_dispersion_real
    _atom_type_scat_dispersion_imag
    _atom_type_scat_source
    'C' 'C' 0.0033 0.0016
                         'International Tables Vol C Tables 4.2.6.8 and 6.1.1.4'
    'H' 'H' 0.0000 0.0000
                         'International Tables Vol C Tables 4.2.6.8 and 6.1.1.4'
    'N' 'N' 0.0061 0.0033
                         'International Tables Vol C Tables 4.2.6.8 and 6.1.1.4'
    'O' 'O' 0.0106 0.0060
                         'International Tables Vol C Tables 4.2.6.8 and 6.1.1.4'
_computing_data_collection
;
CrysAlis PRO (Oxford Diffraction, 2010)
;
_computing_cell_refinement
;
CrysAlis PRO (Oxford Diffraction, 2010)
;
_computing_data_reduction
;
CrysAlis PRO (Oxford Diffraction, 2010)
;
_computing_structure_solution     'SHELXS97 (Sheldrick, 2008)'
_computing_structure_refinement     'SHELXL97 (Sheldrick, 2008)'
_computing_molecular_graphics
;
OLEX2 (Dolomanov, 2009)
;
_computing_publication_material
;
OLEX2 (Dolomanov, 2009)
;
loop_
    _atom_site_type_symbol
    _atom_site_label
    _atom_site_fract_x
    _atom_site_fract_y
    _atom_site_fract_z
    _atom_site_U_iso_or_equiv
    _atom_site_adp_type
    _atom_site_calc_flag
    _atom_site_refinement_flags
    _atom_site_occupancy
    _atom_site_disorder_assembly
    _atom_site_disorder_group
    O O1 0.69558(14) 0.20994(13) 0.55007(17) 0.0590(5) Uani d . 1 . .
    O O2 0.68603(13) 0.02148(12) 0.59936(18) 0.0621(5) Uani d . 1 . .
    O O3 0.58804(16) 0.33063(14) 0.6199(2) 0.0731(6) Uani d . 1 . .
    O O4 0.55320(14) -0.04417(12) 0.69224(19) 0.0669(5) Uani d . 1 . .
    O O5 0.07063(17) 0.30379(18) 1.0992(2) 0.0965(7) Uani d . 1 . .
    O O6 0.02953(19) 0.13441(18) 1.1075(2) 0.0978(7) Uani d . 1 . .
    N N1 0.08472(19) 0.2076(2) 1.0746(2) 0.0682(6) Uani d . 1 . .
    N N2 0.42612(16) 0.10150(15) 0.80560(19) 0.0532(5) Uani d . 1 . .
    H H2 0.4389 0.0332 0.7979 0.064 Uiso calc R 1 . .
    C C1 0.1735(2) 0.1808(2) 1.0033(3) 0.0512(6) Uani d . 1 . .
    C C2 0.2364(2) 0.2628(2) 0.9673(3) 0.0610(7) Uani d . 1 . .
    H H2A 0.2225 0.3349 0.9872 0.073 Uiso calc R 1 . .
    C C3 0.3200(2) 0.23774(19) 0.9015(3) 0.0599(7) Uani d . 1 . .
    H H3 0.3625 0.2931 0.8752 0.072 Uiso calc R 1 . .
    C C4 0.3412(2) 0.13024(18) 0.8742(2) 0.0475(6) Uani d . 1 . .
    C C5 0.2780(2) 0.04875(19) 0.9127(2) 0.0578(7) Uani d . 1 . .
    H H5 0.2930 -0.0237 0.8959 0.069 Uiso calc R 1 . .
    C C6 0.1926(2) 0.0739(2) 0.9760(3) 0.0619(7) Uani d . 1 . .
    H H6 0.1485 0.0191 0.9998 0.074 Uiso calc R 1 . .
    C C7 0.4875(2) 0.17060(19) 0.7523(2) 0.0519(6) Uani d . 1 . .
    H H7 0.4728 0.2442 0.7615 0.062 Uiso calc R 1 . .
    C C8 0.5701(2) 0.14631(17) 0.6851(2) 0.0473(6) Uani d . 1 . .
    C C9 0.6166(2) 0.2361(2) 0.6219(3) 0.0525(6) Uani d . 1 . .
    C C10 0.60071(19) 0.03607(19) 0.6628(2) 0.0511(6) Uani d . 1 . .
    C C11 0.7596(2) 0.11232(19) 0.5931(3) 0.0532(6) Uani d . 1 . .
    C C12 0.8456(2) 0.1284(2) 0.7444(3) 0.0690(8) Uani d . 1 . .
    H H12A 0.8068 0.1446 0.8183 0.104 Uiso calc R 1 . .
    H H12C 0.8950 0.1878 0.7387 0.104 Uiso calc R 1 . .
    H H12B 0.8896 0.0632 0.7726 0.104 Uiso calc R 1 . .
    C C13 0.8114(2) 0.0867(2) 0.4690(3) 0.0759(8) Uani d . 1 . .
    H H13B 0.8543 0.0204 0.4920 0.114 Uiso calc R 1 . .
    H H13C 0.8607 0.1452 0.4593 0.114 Uiso calc R 1 . .
    H H13A 0.7523 0.0782 0.3762 0.114 Uiso calc R 1 . .
loop_
    _atom_site_aniso_label
    _atom_site_aniso_U_11
    _atom_site_aniso_U_22
    _atom_site_aniso_U_33
    _atom_site_aniso_U_12
    _atom_site_aniso_U_13
    _atom_site_aniso_U_23
    O1 0.0627(12) 0.0520(10) 0.0669(11) -0.0033(9) 0.0258(10) 0.0107(8)
    O2 0.0610(11) 0.0457(10) 0.0923(12) -0.0069(8) 0.0423(10) -0.0037(9)
    O3 0.0796(14) 0.0420(10) 0.1021(14) -0.0003(10) 0.0332(11) 0.0071(10)
    O4 0.0672(12) 0.0411(10) 0.1041(14) -0.0106(9) 0.0433(11) -0.0009(9)
    O5 0.0895(16) 0.0796(15) 0.1366(19) 0.0217(12) 0.0585(15) -0.0083(13)
    O6 0.0944(17) 0.0955(16) 0.1287(18) -0.0093(13) 0.0723(15) 0.0001(13)
    N1 0.0586(16) 0.0776(17) 0.0710(15) 0.0078(14) 0.0227(13) -0.0020(14)
    N2 0.0587(14) 0.0437(11) 0.0612(12) -0.0031(10) 0.0239(11) -0.0054(10)
    C1 0.0471(15) 0.0550(16) 0.0535(15) 0.0051(13) 0.0174(12) -0.0008(12)
    C2 0.0594(17) 0.0466(15) 0.0818(18) 0.0016(13) 0.0277(15) -0.0086(14)
    C3 0.0608(17) 0.0451(15) 0.0818(18) -0.0078(13) 0.0331(15) -0.0046(13)
    C4 0.0484(15) 0.0463(14) 0.0487(14) 0.0026(12) 0.0153(12) -0.0019(11)
    C5 0.0762(19) 0.0415(14) 0.0645(16) 0.0012(13) 0.0342(15) 0.0017(12)
    C6 0.0730(19) 0.0531(17) 0.0698(17) -0.0020(14) 0.0369(15) 0.0070(13)
    C7 0.0546(16) 0.0451(14) 0.0541(15) -0.0042(12) 0.0123(13) -0.0046(12)
    C8 0.0506(15) 0.0378(13) 0.0560(15) -0.0043(11) 0.0192(13) 0.0001(11)
    C9 0.0492(16) 0.0509(16) 0.0528(15) -0.0054(13) 0.0072(12) 0.0013(13)
    C10 0.0473(15) 0.0470(15) 0.0599(15) -0.0066(12) 0.0169(13) -0.0002(12)
    C11 0.0536(16) 0.0483(15) 0.0624(16) -0.0090(13) 0.0238(14) 0.0034(13)
    C12 0.0577(18) 0.0740(18) 0.0759(18) -0.0065(15) 0.0199(15) 0.0105(15)
    C13 0.078(2) 0.0794(19) 0.0812(18) -0.0113(17) 0.0400(17) -0.0039(16)
_geom_special_details
;
All e.s.d.'s (except the e.s.d. in the dihedral angle between two l.s. planes)
are estimated using the full covariance matrix. The cell e.s.d.'s are taken
into account individually in the estimation of e.s.d.'s in distances, angles
and torsion angles; correlations between e.s.d.'s in cell parameters are only
used when they are defined by crystal symmetry. An approximate (isotropic)
treatment of cell e.s.d.'s is used for estimating e.s.d.'s involving l.s.
planes.
;
loop_
    _geom_bond_atom_site_label_1
    _geom_bond_atom_site_label_2
    _geom_bond_site_symmetry_2
    _geom_bond_distance
    _geom_bond_publ_flag
    O1 C9 . 1.363(3) ?
    O1 C11 . 1.426(3) ?
    O2 C10 . 1.353(2) ?
    O2 C11 . 1.447(3) ?
    O3 C9 . 1.211(3) ?
    O4 C10 . 1.215(2) ?
    O5 N1 . 1.224(3) ?
    O6 N1 . 1.216(3) ?
    N1 C1 . 1.465(3) ?
    N2 H2 . 0.8600 ?
    N2 C4 . 1.414(3) ?
    N2 C7 . 1.322(3) ?
    C1 C2 . 1.367(3) ?
    C1 C6 . 1.370(3) ?
    C2 H2A . 0.9300 ?
    C2 C3 . 1.372(3) ?
    C3 H3 . 0.9300 ?
    C3 C4 . 1.382(3) ?
    C4 C5 . 1.375(3) ?
    C5 H5 . 0.9300 ?
    C5 C6 . 1.375(3) ?
    C6 H6 . 0.9300 ?
    C7 H7 . 0.9300 ?
    C7 C8 . 1.366(3) ?
    C8 C9 . 1.442(3) ?
    C8 C10 . 1.435(3) ?
    C11 C12 . 1.508(3) ?
    C11 C13 . 1.500(3) ?
    C12 H12A . 0.9600 ?
    C12 H12C . 0.9600 ?
    C12 H12B . 0.9600 ?
    C13 H13B . 0.9600 ?
    C13 H13C . 0.9600 ?
    C13 H13A . 0.9600 ?
loop_
    _geom_angle_atom_site_label_1
    _geom_angle_atom_site_label_2
    _geom_angle_atom_site_label_3
    _geom_angle_site_symmetry_1
    _geom_angle_site_symmetry_3
    _geom_angle
    _geom_angle_publ_flag
    O1 C9 C8 . . 116.1(2) ?
    O1 C11 O2 . . 110.98(19) ?
    O1 C11 C12 . . 109.5(2) ?
    O1 C11 C13 . . 106.38(19) ?
    O2 C10 C8 . . 117.1(2) ?
    O2 C11 C12 . . 110.04(19) ?
    O2 C11 C13 . . 106.03(19) ?
    O3 C9 O1 . . 117.5(2) ?
    O3 C9 C8 . . 126.3(2) ?
    O4 C10 O2 . . 118.2(2) ?
    O4 C10 C8 . . 124.7(2) ?
    O5 N1 C1 . . 117.7(2) ?
    O6 N1 O5 . . 123.2(2) ?
    O6 N1 C1 . . 119.2(2) ?
    N2 C7 H7 . . 116.3 ?
    N2 C7 C8 . . 127.4(2) ?
    C1 C2 H2A . . 120.3 ?
    C1 C2 C3 . . 119.4(2) ?
    C1 C6 C5 . . 119.2(2) ?
    C1 C6 H6 . . 120.4 ?
    C2 C1 N1 . . 119.4(2) ?
    C2 C1 C6 . . 121.4(2) ?
    C2 C3 H3 . . 120.0 ?
    C2 C3 C4 . . 120.0(2) ?
    C3 C2 H2A . . 120.3 ?
    C3 C4 N2 . . 121.5(2) ?
    C4 N2 H2 . . 117.2 ?
    C4 C3 H3 . . 120.0 ?
    C4 C5 H5 . . 119.9 ?
    C4 C5 C6 . . 120.2(2) ?
    C5 C4 N2 . . 118.7(2) ?
    C5 C4 C3 . . 119.8(2) ?
    C5 C6 H6 . . 120.4 ?
    C6 C1 N1 . . 119.3(2) ?
    C6 C5 H5 . . 119.9 ?
    C7 N2 H2 . . 117.2 ?
    C7 N2 C4 . . 125.6(2) ?
    C7 C8 C9 . . 116.8(2) ?
    C7 C8 C10 . . 122.1(2) ?
    C8 C7 H7 . . 116.3 ?
    C9 O1 C11 . . 118.27(17) ?
    C10 O2 C11 . . 119.07(18) ?
    C10 C8 C9 . . 120.7(2) ?
    C11 C12 H12A . . 109.5 ?
    C11 C12 H12C . . 109.5 ?
    C11 C12 H12B . . 109.5 ?
    C11 C13 H13B . . 109.5 ?
    C11 C13 H13C . . 109.5 ?
    C11 C13 H13A . . 109.5 ?
    H12A C12 H12C . . 109.5 ?
    H12A C12 H12B . . 109.5 ?
    H12C C12 H12B . . 109.5 ?
    C13 C11 C12 . . 113.8(2) ?
    H13B C13 H13C . . 109.5 ?
    H13B C13 H13A . . 109.5 ?
    H13C C13 H13A . . 109.5 ?
loop_
    _geom_hbond_atom_site_label_D
    _geom_hbond_atom_site_label_H
    _geom_hbond_atom_site_label_A
    _geom_hbond_site_symmetry_A
    _geom_hbond_distance_DH
    _geom_hbond_distance_HA
    _geom_hbond_distance_DA
    _geom_hbond_angle_DHA
    N2 H2 O3 2_646 0.86 2.65 3.411(3) 148
    N2 H2 O4 . 0.86 2.15 2.771(2) 129
data_global
_journal_date_recd_electronic     2010-12-10
_journal_date_accepted     2011-01-08
_journal_name_full     'Acta Crystallographica, Section E'
_journal_year     2011
_journal_volume     67
_journal_issue      2
_journal_page_first     o412
_journal_page_last     o412
_journal_paper_category     QO
_journal_coeditor_code     PB2051
_publ_contact_author_name     'You-Fu Luo'
_publ_contact_author_address
;
Department of Pharmaceutical and Bioengineering,
School of Chemical  Engineering, Sichuan University,
Chengdu 610065,
People's Republic of China  and
State Key Laboratory of Biotherapy,
West China Hospital,
Sichuan University,
Chengdu 610041,
People's Republic of China
;
_publ_contact_author_email     luo_youfu@foxmail.com
_publ_contact_author_fax     '86-28-85503301'
_publ_contact_author_phone     '86-28-85503817'
_publ_section_title
;
2,2-Dimethyl-5-{[(4-nitrophenyl)amino]methylidene}-1,3-dioxane-4,6-dione
;
loop_
    _publ_author_name
    _publ_author_footnote
    _publ_author_address
    'Yang, Ying-Hong' .
;
Department of Pharmaceutical and Bioengineering, School of Chemical Engineering,
Sichuan University, Chengdu 610065, People's Republic of China
;
    'Li, Zi-Cheng' .
;
Department of Pharmaceutical and Bioengineering, School of Chemical Engineering,
Sichuan University, Chengdu 610065, People's Republic of China
;
    'Luo, You-Fu' .
;
Department of Pharmaceutical and Bioengineering, School of Chemical Engineering,
Sichuan University, Chengdu 610065, People's Republic of China
State Key Laboratory of Biotherapy, West China Hospital, Sichuan University,
Chengdu 610041, People's Republic of China
;
_publ_section_synopsis     .
