# Supplementary material for: 2,2-Dimethyl-5-{[(4-nitro­phen­yl)amino]­methyl­idene}-1,3-dioxane-4,6-dione
Source: Acta Crystallogr Sect E Struct Rep Online. 2011 Jan 15;67(Pt 2):o412. doi: 10.1107/S1600536811001103 (PMC3051475; doi:10.1107/S1600536811001103)
Supplement: Supplementary file 2 [file e-67-0o412-Isup2.hkl]

# 
# h,k,l, Fc-squared, Fo-squared, sigma(Fo-squared) and status flag 
# 
data_I
_shelx_title ' 101123_s3_yyh in P21/c' 
_shelx_refln_list_code          4 
_shelx_F_calc_maximum      268.85 
_exptl_crystal_F_000       608.00 
_reflns_d_resolution_high  0.8002 
 
loop_ 
 _symmetry_equiv_pos_as_xyz 
 'x, y, z' 
 '-x, y+1/2, -z+1/2' 
 '-x, -y, -z' 
 'x, -y-1/2, z-1/2' 
 
_cell_length_a    12.2822 
_cell_length_b    12.2762 
_cell_length_c     9.2760 
_cell_angle_alpha  90.000 
_cell_angle_beta  106.636 
_cell_angle_gamma  90.000 
 
_shelx_F_squared_multiplier     1.000 
 
loop_ 
 _refln_index_h 
 _refln_index_k 
 _refln_index_l 
 _refln_F_squared_calc 
 _refln_F_squared_meas 
 _refln_F_squared_sigma 
 _refln_observed_status 
   2   0   0     1077.44      946.71     14.45 o 
   3   0   0       61.96       72.76      5.72 o 
   4   0   0      232.75      214.65     10.00 o 
   5   0   0      174.05      189.89     15.04 o 
   6   0   0      236.34      247.61     19.31 o 
   7   0   0      281.74      286.74     22.29 o 
   8   0   0     1594.13     1688.13     57.38 o 
   9   0   0        1.85       -0.62      6.47 o 
  10   0   0       46.13       46.33     12.12 o 
  11   0   0       56.24       44.95     12.19 o 
  12   0   0      141.76      146.68     35.72 o 
  13   0   0       14.60       11.17      6.27 o 
  14   0   0        7.04        6.65      9.22 o 
   2   1   0     4421.68     4350.48     48.50 o 
   3   1   0      300.23      274.76      8.43 o 
   4   1   0     2001.80     1940.48     22.62 o 
   5   1   0      973.25      982.37     23.63 o 
   6   1   0      155.63      157.09     10.68 o 
   7   1   0      528.51      539.94     20.93 o 
   8   1   0      715.35      737.62     26.54 o 
   9   1   0       18.07       14.30      6.93 o 
  10   1   0       21.84       16.68      7.17 o 
  11   1   0       54.32       51.52      8.63 o 
  12   1   0       16.69        6.22      5.85 o 
  13   1   0       21.36       14.68     18.52 o 
  14   1   0        4.58        2.23      4.20 o 
   0   2   0     3123.36     3185.84     68.92 o 
   1   2   0     1099.02     1123.33      9.83 o 
   2   2   0      293.79      282.49      6.25 o 
   3   2   0      513.98      536.56      9.62 o 
   4   2   0      162.57      159.29      4.80 o 
   5   2   0      296.37      260.90      7.80 o 
   6   2   0       49.13       47.14      3.83 o 
   7   2   0      667.51      626.39     24.59 o 
   8   2   0       28.45       30.07      3.94 o 
   9   2   0       41.22       35.65      4.18 o 
  10   2   0        8.13       11.78      6.88 o 
  11   2   0        7.57        3.52      4.15 o 
  12   2   0       28.24       32.44      8.66 o 
  13   2   0       22.94       23.37     10.39 o 
  14   2   0        0.00       -4.36      8.02 o 
   1   3   0      819.09      843.32     16.99 o 
   2   3   0     4582.89     4727.63     57.98 o 
   3   3   0      626.45      582.48      6.96 o 
   4   3   0      126.97      118.37      7.80 o 
   5   3   0       34.15       34.17      2.84 o 
   6   3   0      101.01       94.07      4.98 o 
   7   3   0      109.56      111.57     10.16 o 
   8   3   0      139.45      162.16     13.25 o 
   9   3   0        0.08        5.57      5.17 o 
  10   3   0        0.43        2.84      6.18 o 
  11   3   0       45.90       51.49      9.56 o 
  12   3   0       87.24      107.35     13.84 o 
  13   3   0       48.72       56.13     11.11 o 
  14   3   0        3.07        7.07      5.87 o 
   0   4   0       35.70       36.87      2.97 o 
   1   4   0      507.64      491.48      8.09 o 
   2   4   0     1177.93     1266.76     16.11 o 
   3   4   0     2048.41     2065.57     26.09 o 
   4   4   0       27.44       24.31      2.99 o 
   5   4   0     1924.46     2043.10     36.06 o 
   6   4   0        4.93        9.08      4.25 o 
   7   4   0       37.95       31.90      5.86 o 
   8   4   0        6.71        6.97      2.74 o 
   9   4   0        6.05        4.61      2.10 o 
  10   4   0      133.07      117.38     17.77 o 
  11   4   0        1.02        1.04      7.96 o 
  12   4   0       60.12       65.76     11.61 o 
  13   4   0      112.94      108.99     15.09 o 
  14   4   0       28.57       23.81      8.63 o 
   1   5   0      429.16      459.26      8.61 o 
   2   5   0        0.84        4.52      1.75 o 
   3   5   0        6.44        8.01      2.39 o 
   4   5   0     1678.31     1767.11     17.27 o 
   5   5   0     1089.97     1145.61     19.91 o 
   6   5   0      505.53      468.19     19.25 o 
   7   5   0       33.81       36.99      6.19 o 
   8   5   0        0.76        1.16      4.00 o 
   9   5   0        9.63        7.64      5.03 o 
  10   5   0       45.67       48.62      9.27 o 
  11   5   0      102.98      115.31     13.84 o 
  12   5   0       19.21       23.85      8.11 o 
  13   5   0       23.95       28.27      8.68 o 
   0   6   0       80.52       83.38      7.73 o 
   1   6   0       40.10       42.91      2.91 o 
   2   6   0     1282.47     1378.63     17.27 o 
   3   6   0        1.69        1.26      1.91 o 
   4   6   0       68.82       78.18      5.57 o 
   5   6   0      162.58      173.08      8.53 o 
   6   6   0       36.10       45.14      5.26 o 
   7   6   0       44.78       43.03      7.04 o 
   8   6   0        5.97        2.43      4.51 o 
   9   6   0       41.92       54.38      9.07 o 
  10   6   0        3.17        2.73      4.34 o 
  11   6   0        0.80       -5.02      5.02 o 
  12   6   0       16.69       14.48      6.52 o 
  13   6   0        1.81        2.92      6.53 o 
   1   7   0       20.81       22.21      2.43 o 
   2   7   0     1734.83     1807.30     27.98 o 
   3   7   0       47.00       54.33      5.97 o 
   4   7   0      161.43      156.98     13.24 o 
   5   7   0       52.91       56.18      4.36 o 
   6   7   0        1.63        5.18      4.90 o 
   7   7   0        3.67        3.82      5.48 o 
   8   7   0       37.89       35.73      7.41 o 
   9   7   0      125.92      117.23     12.51 o 
  10   7   0      309.17      340.87     26.68 o 
  11   7   0        0.06       12.92      6.72 o 
  12   7   0        6.43        9.31      6.24 o 
  13   7   0        3.48       15.79     16.58 o 
   0   8   0        5.31        4.48      2.67 o 
   1   8   0        6.19        7.44      2.73 o 
   2   8   0      156.36      149.87     13.38 o 
   3   8   0      449.39      439.46     16.98 o 
   4   8   0        0.09        1.65      2.56 o 
   5   8   0       11.70       14.85      3.35 o 
   6   8   0       38.56       41.44      7.79 o 
   7   8   0        0.13        1.13      3.20 o 
   8   8   0       82.59       77.43     10.10 o 
   9   8   0       79.64       93.21     11.84 o 
  10   8   0       51.11       58.83      9.91 o 
  11   8   0       60.98       70.34     11.43 o 
  12   8   0        0.91       14.20      6.82 o 
   1   9   0       33.44       37.36      5.30 o 
   2   9   0       22.77       24.63      4.52 o 
   3   9   0      361.85      347.73     26.38 o 
   4   9   0       78.85       71.45      7.76 o 
   5   9   0        7.52       15.01      4.12 o 
   6   9   0       15.03       11.35      4.74 o 
   7   9   0       29.63       31.92     14.64 o 
   8   9   0       40.65       29.97      6.22 o 
   9   9   0       68.63       62.98     17.53 o 
  10   9   0       21.46       24.75      6.88 o 
  11   9   0        2.05       13.12      6.15 o 
   0  10   0      100.22       94.61     13.62 o 
   1  10   0      348.29      315.37     25.38 o 
   2  10   0       32.22       32.52      5.47 o 
   3  10   0        0.51       -0.05      2.67 o 
   4  10   0        0.84        2.86      3.98 o 
   5  10   0       49.77       51.46      7.32 o 
   6  10   0        1.23        3.05      3.42 o 
   7  10   0       42.84       38.44      7.75 o 
   8  10   0       14.08        6.87      9.57 o 
   9  10   0        1.37        2.06      4.67 o 
  10  10   0        3.16        0.12      4.63 o 
  11  10   0        0.34       -0.10      6.59 o 
   1  11   0      155.57      172.26     14.08 o 
   2  11   0        0.17        3.54      5.47 o 
   3  11   0      540.44      512.11     20.87 o 
   4  11   0       56.32       53.37      7.59 o 
   5  11   0       23.35       24.20      5.99 o 
   6  11   0       17.65       15.54      5.73 o 
   7  11   0       19.78       27.65      7.59 o 
   8  11   0        1.11        4.25      5.00 o 
   9  11   0        1.59       -4.86      8.51 o 
  10  11   0        2.73       11.79     10.44 o 
   0  12   0       41.59       51.64     11.29 o 
   1  12   0        5.18        4.11      5.51 o 
   2  12   0        0.77        4.56      6.59 o 
   3  12   0       96.03       93.64     16.25 o 
   4  12   0        0.24       -9.21     10.09 o 
   5  12   0       52.11       58.48     13.87 o 
   6  12   0        7.82       14.67      9.77 o 
   7  12   0        9.64       13.86     11.41 o 
   8  12   0        2.64        3.31      8.34 o 
   9  12   0        2.86        6.78      9.30 o 
   1  13   0       10.54       23.62      6.04 o 
   2  13   0       14.50       16.10      6.16 o 
   3  13   0        5.65       -3.24      8.38 o 
   4  13   0       24.83       20.03      9.21 o 
   5  13   0        0.00        6.37      7.95 o 
   6  13   0       20.38       35.16     12.19 o 
   7  13   0        4.66       20.49     11.53 o 
   0  14   0       67.61       77.65     16.52 o 
   1  14   0       59.07       75.23     10.90 o 
   2  14   0        2.40        3.99      8.38 o 
   3  14   0        7.19       -5.85      5.85 o 
   4  14   0        1.14      -12.10     12.10 o 
   5  14   0        5.48        6.28      7.93 o 
   6  14   0       12.40       18.60     12.65 o 
   1  15   0       39.64       66.25     11.26 o 
   2  15   0       24.23       30.29      8.10 o 
   3  15   0        0.01       -6.95      6.95 o 
 -15   1   1        3.92        3.87      5.17 o 
 -14   1   1       62.93       65.98      9.06 o 
 -13   1   1       41.01       39.18     12.13 o 
 -12   1   1       12.07        2.08      3.76 o 
 -11   1   1       46.88       52.04      7.08 o 
 -10   1   1       11.70       14.21      5.42 o 
  -9   1   1       13.31       15.00      5.57 o 
  -8   1   1       65.56       69.64      8.53 o 
  -7   1   1      118.65      104.76      9.83 o 
  -6   1   1        4.62        3.19      3.35 o 
  -5   1   1      358.66      370.65     14.24 o 
  -4   1   1       59.05       64.95      4.11 o 
  -3   1   1      456.08      474.40      7.97 o 
  -2   1   1      398.22      371.02      7.16 o 
  -1   1   1     2442.77     2486.05     13.16 o 
   1   1   1        0.23        1.55      0.72 o 
   2   1   1      172.97      167.50      4.90 o 
   3   1   1      302.11      317.59      7.80 o 
   4   1   1       40.24       41.34      3.61 o 
   5   1   1       45.52       49.11      5.96 o 
   6   1   1       83.23       88.09      8.55 o 
   7   1   1       13.30       11.02      7.74 o 
   8   1   1        4.69        4.13      4.64 o 
   9   1   1       35.22       29.26      7.09 o 
  10   1   1       17.57       12.44     20.88 o 
  11   1   1       25.24       15.64     11.08 o 
  12   1   1       19.78       24.51     10.69 o 
  13   1   1       24.25       26.33      7.99 o 
  14   1   1        4.52        1.65     12.90 o 
 -14   2   1       14.75       24.04      6.45 o 
 -13   2   1        7.77        9.29      8.81 o 
 -12   2   1      152.45      158.78     16.13 o 
 -11   2   1       32.91       28.47      7.07 o 
 -10   2   1        1.45        3.91      5.03 o 
  -9   2   1       20.38       22.79      6.69 o 
  -8   2   1        6.79        5.45      4.85 o 
  -7   2   1      700.47      714.50     24.25 o 
  -6   2   1      137.03      132.92      9.65 o 
  -5   2   1      469.28      452.97     16.14 o 
  -4   2   1      158.81      168.39      5.31 o 
  -3   2   1     2317.24     2320.55     17.31 o 
  -2   2   1       18.24       19.94      2.45 o 
  -1   2   1     3360.84     3447.37     17.12 o 
   0   2   1     7257.72     6560.91     52.74 o 
   1   2   1    18412.25    17561.69    384.01 o 
   2   2   1      752.71      793.61      9.01 o 
   3   2   1       31.85       30.71      2.94 o 
   4   2   1      143.72      148.76      9.21 o 
   5   2   1        9.94        5.66      5.59 o 
   6   2   1        4.55        7.98      5.61 o 
   7   2   1      235.27      249.20     21.82 o 
   8   2   1       13.04       17.39      8.50 o 
   9   2   1        7.89       19.80     10.29 o 
  10   2   1        6.09        7.20      7.62 o 
  11   2   1       12.36       18.99      6.87 o 
  12   2   1        8.59        8.93      6.15 o 
  13   2   1       20.75       17.33      6.89 o 
  14   2   1        4.12       -1.31      6.85 o 
 -14   3   1        0.43       -2.00      4.77 o 
 -13   3   1       20.40       18.36      7.50 o 
 -12   3   1      111.10      131.49     15.17 o 
 -11   3   1       11.25       11.44     12.60 o 
 -10   3   1        3.41        4.81      3.22 o 
  -9   3   1       80.03       71.15      6.07 o 
  -8   3   1        1.14        0.85      2.33 o 
  -7   3   1        3.91        4.37      2.24 o 
  -6   3   1      536.46      571.45     14.19 o 
  -5   3   1      248.66      243.51      8.84 o 
  -4   3   1      373.86      410.35      8.54 o 
  -3   3   1      579.40      581.47      9.35 o 
  -2   3   1     7182.61     7281.32     39.54 o 
  -1   3   1      283.71      315.96      6.45 o 
   0   3   1     1155.60     1146.51     17.54 o 
   1   3   1       24.06       27.51      2.08 o 
   2   3   1      400.84      419.71      8.47 o 
   3   3   1     1245.75     1189.01     18.92 o 
   4   3   1      790.49      768.74     18.21 o 
   5   3   1      334.04      330.59     11.92 o 
   6   3   1       83.26       83.14      6.79 o 
   7   3   1       41.71       42.97      5.51 o 
   8   3   1      210.72      194.71      9.83 o 
   9   3   1       11.21        5.63      3.42 o 
  10   3   1        5.20        5.26      3.52 o 
  11   3   1        5.80       11.40      7.53 o 
  12   3   1        2.15        2.54      5.05 o 
  13   3   1        4.61       11.63      7.02 o 
 -14   4   1       40.07       55.68     11.84 o 
 -13   4   1        0.51        4.20      5.44 o 
 -12   4   1        1.25       10.56      8.52 o 
 -11   4   1       11.59       24.07      7.21 o 
 -10   4   1       68.22       61.10      9.87 o 
  -9   4   1       44.33       41.71      7.65 o 
  -8   4   1       52.82       50.47      7.76 o 
  -7   4   1        3.50        1.42      3.60 o 
  -6   4   1       13.95       19.96      4.68 o 
  -5   4   1     1198.60     1239.37     27.82 o 
  -4   4   1     1266.63     1294.57     20.12 o 
  -3   4   1      257.26      252.07      6.62 o 
  -2   4   1      474.67      492.65      8.66 o 
  -1   4   1     1232.86     1348.67     18.93 o 
   0   4   1       16.98       16.20      1.33 o 
   1   4   1      363.07      371.34      6.67 o 
   2   4   1      367.43      394.05     11.53 o 
   3   4   1      632.12      654.19     12.77 o 
   4   4   1        6.49        3.48      1.75 o 
   5   4   1       26.45       24.67      4.63 o 
   6   4   1      729.93      761.70     24.72 o 
   7   4   1      273.93      273.63     10.52 o 
   8   4   1        0.01       -0.58      2.63 o 
   9   4   1        0.03        3.52      4.45 o 
  10   4   1        4.47        7.09      6.82 o 
  11   4   1       11.67        9.96      9.42 o 
  12   4   1        7.85        7.73      5.74 o 
  13   4   1        0.06       10.13      6.51 o 
 -14   5   1        0.00       -3.54      5.62 o 
 -13   5   1        6.01       14.95      7.05 o 
 -12   5   1       71.89       79.44     12.05 o 
 -11   5   1       50.09       53.76     15.09 o 
 -10   5   1        0.01        3.34      9.46 o 
  -9   5   1      116.83      106.69     11.83 o 
  -8   5   1       35.62       34.74      6.86 o 
  -7   5   1        1.41        8.91      4.69 o 
  -6   5   1      192.77      219.91     13.44 o 
  -5   5   1      108.89      110.04      6.97 o 
  -4   5   1        8.43        5.02      1.91 o 
  -3   5   1     1421.01     1478.87     19.71 o 
  -2   5   1      910.83      963.27     14.50 o 
  -1   5   1      613.65      648.09     11.74 o 
   0   5   1      565.89      588.49     12.84 o 
   1   5   1        0.11        0.49      0.96 o 
   2   5   1      756.09      778.02     17.12 o 
   3   5   1     1569.00     1600.12     20.96 o 
   4   5   1       17.53       20.88      2.82 o 
   5   5   1      383.63      396.83     11.10 o 
   6   5   1        6.69        6.58      3.99 o 
   7   5   1       11.03       11.07      4.76 o 
   8   5   1       45.29       40.07      7.70 o 
   9   5   1       37.46       45.36      8.66 o 
  10   5   1       15.78       14.98      5.88 o 
  11   5   1       11.29        7.19      4.74 o 
  12   5   1        4.86       11.35      7.89 o 
  13   5   1        0.05        6.55      9.16 o 
 -13   6   1       12.50       15.61      6.79 o 
 -12   6   1       54.94       58.54     11.13 o 
 -11   6   1       21.78       22.91      6.98 o 
 -10   6   1       29.16       31.18      7.35 o 
  -9   6   1      767.21      786.75     30.40 o 
  -8   6   1      110.98      114.58     11.65 o 
  -7   6   1       12.28        9.32      4.29 o 
  -6   6   1       82.05       83.60      8.48 o 
  -5   6   1     1062.85     1126.34     38.78 o 
  -4   6   1      491.87      479.21     17.70 o 
  -3   6   1      266.75      284.27     12.63 o 
  -2   6   1      330.35      335.30      9.57 o 
  -1   6   1     1581.84     1686.55     26.78 o 
   0   6   1       64.37       75.94      4.20 o 
   1   6   1        6.30        4.41      1.40 o 
   2   6   1        4.28        5.69      2.15 o 
   3   6   1     1608.74     1662.28     46.34 o 
   4   6   1      122.46      132.20      7.02 o 
   5   6   1      111.05      108.84      6.44 o 
   6   6   1      323.35      353.55     12.64 o 
   7   6   1       86.23       76.58      8.97 o 
   8   6   1        4.53       -1.38      4.30 o 
   9   6   1        4.75        6.39      4.56 o 
  10   6   1      263.72      268.58     26.63 o 
  11   6   1       88.31       87.64     12.77 o 
  12   6   1        2.80        9.53      5.16 o 
  13   6   1        0.13        5.76     14.38 o 
 -13   7   1        0.16       16.30      8.46 o 
 -12   7   1        2.35        1.84      4.60 o 
 -11   7   1       30.98       43.26      9.38 o 
 -10   7   1        0.09        1.35      4.57 o 
  -9   7   1       10.22       14.04      6.83 o 
  -8   7   1      112.98      124.46     14.81 o 
  -7   7   1       44.57       40.09      6.85 o 
  -6   7   1        6.72       13.30     10.08 o 
  -5   7   1      129.68      151.48     11.06 o 
  -4   7   1        0.79       -0.29      3.04 o 
  -3   7   1      157.70      170.18     10.21 o 
  -2   7   1      266.29      266.08      9.10 o 
  -1   7   1       24.21       23.55      2.92 o 
   0   7   1      152.82      148.39      6.83 o 
   1   7   1       44.14       40.34      3.29 o 
   2   7   1       23.13       22.25      2.88 o 
   3   7   1      225.96      248.60     11.97 o 
   4   7   1       14.58       13.97      2.72 o 
   5   7   1        0.00        0.78      2.03 o 
   6   7   1       23.21       24.93      4.17 o 
   7   7   1       36.53       29.96      8.39 o 
   8   7   1       16.88       17.41      6.78 o 
   9   7   1        0.05        0.56      8.95 o 
  10   7   1       16.86       17.31      6.29 o 
  11   7   1        0.00       -2.54      4.54 o 
  12   7   1        3.33        3.53      5.18 o 
 -12   8   1        2.55        4.54      5.02 o 
 -11   8   1        9.57        8.47      5.60 o 
 -10   8   1       26.57       23.51      7.17 o 
  -9   8   1        5.74       10.41      5.13 o 
  -8   8   1       67.56       79.13      9.92 o 
  -7   8   1       29.47       24.87      5.36 o 
  -6   8   1       45.24       47.38      8.66 o 
  -5   8   1       79.13       93.11      9.13 o 
  -4   8   1       82.01       88.98      8.34 o 
  -3   8   1       39.34       25.77      5.40 o 
  -2   8   1       30.10       24.60      3.23 o 
  -1   8   1       33.61       42.74      3.99 o 
   0   8   1       22.60       20.73      2.92 o 
   1   8   1      164.26      164.73      7.00 o 
   2   8   1       77.72       72.56      5.08 o 
   3   8   1        6.01        2.31      3.01 o 
   4   8   1       39.76       28.80      4.90 o 
   5   8   1       44.96       49.04      4.97 o 
   6   8   1       28.02       30.26      6.41 o 
   7   8   1       16.79       23.58      7.06 o 
   8   8   1        0.00        1.43      4.71 o 
   9   8   1       73.26       88.24     11.28 o 
  10   8   1        7.30       12.67      6.00 o 
  11   8   1        0.72        0.01     11.31 o 
  12   8   1        6.11        7.10      5.69 o 
 -12   9   1        9.85       23.96      9.13 o 
 -11   9   1       38.05       40.66      9.57 o 
 -10   9   1       57.69       55.85     10.21 o 
  -9   9   1       95.43       87.27     11.19 o 
  -8   9   1        0.23       -3.53      4.76 o 
  -7   9   1       61.24       59.95      8.42 o 
  -6   9   1       15.84       17.73      4.97 o 
  -5   9   1       62.81       71.48      8.34 o 
  -4   9   1        0.21       -3.85      7.64 o 
  -3   9   1      127.45      138.41     10.38 o 
  -2   9   1      708.87      672.02     19.45 o 
  -1   9   1       96.77       89.31      5.85 o 
   0   9   1      379.97      392.95     12.86 o 
   1   9   1       22.37       25.38      4.16 o 
   2   9   1      160.90      168.67      7.91 o 
   3   9   1       74.43       71.48      7.32 o 
   4   9   1      194.28      190.24     22.75 o 
   5   9   1        3.41        0.71      2.70 o 
   6   9   1        0.21        1.32      2.87 o 
   7   9   1        5.10        7.11      4.60 o 
   8   9   1        8.73       -0.62      6.98 o 
   9   9   1        2.54        0.35      4.13 o 
  10   9   1       10.12        8.24      5.26 o 
  11   9   1        8.83        5.15      5.54 o 
 -11  10   1       12.52        5.79      4.72 o 
 -10  10   1       34.33       34.53      8.10 o 
  -9  10   1        7.86        4.42      3.81 o 
  -8  10   1        4.23       -0.58      8.27 o 
  -7  10   1        7.43        9.41      8.55 o 
  -6  10   1       28.46       26.26      6.10 o 
  -5  10   1       28.68       26.15      5.63 o 
  -4  10   1       17.43       15.76      4.31 o 
  -3  10   1      491.62      499.69     32.86 o 
  -2  10   1     1023.98     1019.37     36.81 o 
  -1  10   1        6.22       -1.32      4.34 o 
   0  10   1      203.37      212.79     16.32 o 
   1  10   1      308.10      325.60     26.77 o 
   2  10   1       82.65       85.05      7.60 o 
   3  10   1        4.13       -0.27      4.38 o 
   4  10   1      763.67      765.47     53.44 o 
   5  10   1       52.39       61.41      7.88 o 
   6  10   1        5.55        5.14      3.97 o 
   7  10   1       58.47       55.87     20.00 o 
   8  10   1        6.13        0.56      9.86 o 
   9  10   1        2.30        1.07      3.75 o 
  10  10   1       17.26       25.43     13.20 o 
 -10  11   1        0.99        2.99      4.48 o 
  -9  11   1        0.08        2.21      4.52 o 
  -8  11   1       17.86       14.51      6.16 o 
  -7  11   1       20.50       25.49      6.94 o 
  -6  11   1       10.16       11.62      7.78 o 
  -5  11   1        1.17       -0.63      5.37 o 
  -4  11   1      157.18      133.61     11.88 o 
  -3  11   1      650.45      605.72     25.58 o 
  -2  11   1       95.66      108.02     10.08 o 
  -1  11   1      226.89      266.09     17.40 o 
   0  11   1       23.36       20.41      5.19 o 
   1  11   1        2.46       -0.47      4.97 o 
   2  11   1       12.50       16.74      7.96 o 
   3  11   1       85.78       96.85     16.87 o 
   4  11   1      322.84      354.08     31.57 o 
   5  11   1      308.06      315.86     30.39 o 
   6  11   1       35.85       48.43     13.98 o 
   7  11   1        3.43       12.02      9.69 o 
   8  11   1       10.18       28.51     11.73 o 
   9  11   1       12.00        8.05      8.98 o 
  -9  12   1        2.37       -1.55      9.19 o 
  -8  12   1        0.03       -0.21      6.18 o 
  -7  12   1        0.23        4.51      7.17 o 
  -6  12   1        6.68       14.58      5.49 o 
  -5  12   1        1.10        3.58      2.97 o 
  -4  12   1        0.49       -1.76      3.35 o 
  -3  12   1       45.04       35.42      6.16 o 
  -2  12   1       15.04       32.13     10.92 o 
  -1  12   1        8.11       10.05     13.02 o 
   0  12   1        4.22        2.58      3.32 o 
   1  12   1        1.87        2.45      6.55 o 
   2  12   1        1.62       14.79      8.22 o 
   3  12   1       21.63        9.78      6.12 o 
   4  12   1       31.94       31.78     10.63 o 
   5  12   1        4.61       10.04      8.49 o 
   6  12   1        4.40        4.67      9.27 o 
   7  12   1        0.19       25.79     12.14 o 
   8  12   1        0.17       18.89     11.35 o 
  -8  13   1        0.84       -8.52      9.84 o 
  -7  13   1        4.86       20.62     12.02 o 
  -6  13   1        1.86        4.46      8.96 o 
  -5  13   1        1.07       -2.73      6.92 o 
  -4  13   1        2.53        8.91      6.14 o 
  -3  13   1        0.48       -8.19      8.19 o 
  -2  13   1        1.82        8.85      5.32 o 
  -1  13   1        3.43        2.25      8.45 o 
   0  13   1        2.15        7.64      4.84 o 
   1  13   1        0.74        0.26      5.05 o 
   2  13   1        0.84        3.91     10.22 o 
   3  13   1        0.32      -10.48     10.48 o 
   4  13   1        2.66        1.95      8.26 o 
   5  13   1        1.30       16.39     10.79 o 
   6  13   1        0.04        3.83      7.32 o 
   7  13   1        0.38       14.59     10.98 o 
  -6  14   1        0.56       15.73     12.69 o 
  -5  14   1       15.98       16.79      9.41 o 
  -4  14   1        0.25       -7.48      8.19 o 
  -3  14   1       10.32        7.55      4.63 o 
  -2  14   1       11.99        9.30      7.13 o 
  -1  14   1       36.58       46.70      9.23 o 
   0  14   1        5.56        6.35      4.87 o 
   1  14   1       11.17       15.93      5.16 o 
   2  14   1       23.95       26.58      7.60 o 
   3  14   1       12.11        2.47      4.45 o 
   4  14   1        0.32       -6.26      9.79 o 
   5  14   1        4.64       11.82      9.81 o 
  -3  15   1        0.57       -6.55      6.55 o 
  -2  15   1        4.37       -6.78      6.78 o 
  -1  15   1        0.86        5.41      7.39 o 
   0  15   1        4.32       11.83      5.94 o 
   1  15   1        1.31       11.69      6.69 o 
   2  15   1        4.80       11.66      4.68 o 
 -15   0   2       13.42       18.90     12.14 o 
 -14   0   2       53.40       64.33     15.94 o 
 -13   0   2        1.95        4.88      7.46 o 
 -12   0   2       50.00       38.19     11.75 o 
 -11   0   2       46.82       61.16     12.99 o 
 -10   0   2       69.35       70.01     25.53 o 
  -9   0   2       91.89       73.94     15.13 o 
  -8   0   2      606.99      622.41     24.82 o 
  -7   0   2      426.51      416.37     17.84 o 
  -6   0   2     3245.03     3387.30     46.04 o 
  -5   0   2       18.44       12.59      3.20 o 
  -4   0   2     3884.19     3742.14     33.21 o 
  -3   0   2     1863.21     1749.44     19.32 o 
  -2   0   2     4757.07     4751.67     34.40 o 
  -1   0   2     1724.53     1595.17     13.37 o 
   0   0   2     2917.40     2758.61     25.13 o 
   1   0   2    46282.39    41232.64    435.81 o 
   2   0   2    72280.28    70412.02    141.89 o 
   3   0   2      564.80      602.50     10.68 o 
   4   0   2      214.46      186.91      7.95 o 
   5   0   2      121.79       96.20     16.87 o 
   6   0   2       80.35       66.70     19.76 o 
   7   0   2      285.16      201.80     53.38 o 
   8   0   2        0.21       -2.08      6.21 o 
   9   0   2       79.92       89.36     16.03 o 
  10   0   2      297.06      331.79     30.68 o 
  11   0   2        5.40       -1.93      8.20 o 
  12   0   2       19.47        1.12      7.15 o 
  13   0   2       22.23        0.51      7.06 o 
 -15   1   2        4.09        5.04      5.94 o 
 -14   1   2        8.66       10.62      6.10 o 
 -13   1   2        9.15       14.58      6.66 o 
 -12   1   2        2.16        4.62      4.71 o 
 -11   1   2       65.83       66.29      9.00 o 
 -10   1   2      139.60      138.96     16.17 o 
  -9   1   2      255.74      243.58     13.11 o 
  -8   1   2       13.26       10.76      3.45 o 
  -7   1   2       46.29       44.61      5.08 o 
  -6   1   2     4054.19     4291.06     42.68 o 
  -5   1   2      228.29      232.91      7.91 o 
  -4   1   2       48.94       40.75      2.60 o 
  -3   1   2      262.18      253.52      4.64 o 
  -2   1   2       24.55       21.58      1.28 o 
  -1   1   2       25.94       24.29      2.43 o 
   0   1   2     5147.33     4948.85     17.32 o 
   1   1   2     3065.73     2956.73     13.64 o 
   2   1   2     9449.44     9445.27     57.12 o 
   3   1   2      439.71      442.81     12.44 o 
   4   1   2      337.63      344.38     11.08 o 
   5   1   2        8.43        9.14      3.72 o 
   6   1   2      174.56      189.38     12.27 o 
   7   1   2       11.49       13.51      4.87 o 
   8   1   2        4.13        7.22      8.06 o 
   9   1   2      101.04       90.83     11.29 o 
  10   1   2       18.29       19.02      8.01 o 
  11   1   2       47.42       42.69      8.50 o 
  12   1   2        0.77       -3.54      7.87 o 
  13   1   2       27.75       21.62     11.55 o 
 -15   2   2        0.29       -2.04      4.38 o 
 -14   2   2        3.67        5.47      5.30 o 
 -13   2   2       34.61       22.09      5.95 o 
 -12   2   2       13.28        5.62      4.50 o 
 -11   2   2       16.80       20.43      5.49 o 
 -10   2   2       80.73       83.57      8.57 o 
  -9   2   2        2.27        5.21      3.14 o 
  -8   2   2      181.95      175.29     10.56 o 
  -7   2   2      169.51      146.86     11.01 o 
  -6   2   2     1366.25     1406.13     24.22 o 
  -5   2   2      894.44      921.74     17.92 o 
  -4   2   2      163.71      175.23      4.45 o 
  -3   2   2     1657.10     1615.37     13.76 o 
  -2   2   2     1140.32     1144.16      8.74 o 
  -1   2   2       44.88       41.76      2.03 o 
   0   2   2     1871.45     1795.99     12.60 o 
   1   2   2      213.39      195.89      6.61 o 
   2   2   2      638.44      641.17     15.13 o 
   3   2   2        5.88        5.06      1.70 o 
   4   2   2      320.17      300.27      8.65 o 
   5   2   2      398.09      394.62     12.46 o 
   6   2   2       33.70       20.15      8.25 o 
   7   2   2        0.69       -3.17      5.09 o 
   8   2   2       16.07       10.00     10.88 o 
   9   2   2       59.51       76.76     16.54 o 
  10   2   2        1.33       21.02     10.67 o 
  11   2   2        3.06       11.96      9.62 o 
  12   2   2        0.07       -5.00      6.67 o 
  13   2   2        9.29       11.43      9.14 o 
 -14   3   2        5.09        2.08      4.89 o 
 -13   3   2       14.65        6.94      4.44 o 
 -12   3   2       26.10       30.56      6.48 o 
 -11   3   2      493.81      493.01     19.00 o 
 -10   3   2       11.96       19.75      4.91 o 
  -9   3   2       32.67       37.37      5.16 o 
  -8   3   2        6.41       12.04      3.81 o 
  -7   3   2       12.45       13.00      2.40 o 
  -6   3   2      311.93      321.97     11.93 o 
  -5   3   2      941.85      920.53     18.01 o 
  -4   3   2       32.79       34.15      3.09 o 
  -3   3   2      609.85      640.01      8.36 o 
  -2   3   2      268.86      261.51      4.64 o 
  -1   3   2      558.06      534.51     11.52 o 
   0   3   2     1244.32     1179.24     15.27 o 
   1   3   2        0.75        0.61      1.62 o 
   2   3   2      132.39      132.73      5.13 o 
   3   3   2        5.74        3.88      2.14 o 
   4   3   2      801.94      784.14     16.20 o 
   5   3   2      211.52      180.36     10.46 o 
   6   3   2       13.59       18.35      4.23 o 
   7   3   2       20.26       30.58      5.34 o 
   8   3   2      196.31      205.66     13.14 o 
   9   3   2       21.13       24.99      7.09 o 
  10   3   2       20.45       26.62     17.97 o 
  11   3   2        7.45       16.74      6.62 o 
  12   3   2        0.82        9.03      6.20 o 
  13   3   2        0.04       11.26      6.92 o 
 -14   4   2        0.66       -1.67      4.03 o 
 -13   4   2        0.37        5.75      4.60 o 
 -12   4   2      149.61      146.69     12.54 o 
 -11   4   2      599.27      593.38     28.63 o 
 -10   4   2        0.10       -3.84      3.84 o 
  -9   4   2        5.58        5.31      2.67 o 
  -8   4   2      230.35      248.32     11.65 o 
  -7   4   2       72.42       63.11      5.87 o 
  -6   4   2        0.04       -0.95      2.35 o 
  -5   4   2       53.49       52.07      4.68 o 
  -4   4   2     1482.26     1542.10     21.23 o 
  -3   4   2      415.60      467.26     10.10 o 
  -2   4   2       41.53       38.84      2.64 o 
  -1   4   2     1255.76     1322.84     26.14 o 
   0   4   2     1502.75     1568.17     25.32 o 
   1   4   2      116.29      113.87      5.08 o 
   2   4   2      497.47      458.61     10.71 o 
   3   4   2       70.47       72.12      5.38 o 
   4   4   2      296.36      339.99     22.75 o 
   5   4   2      391.62      393.75     26.62 o 
   6   4   2        3.85        8.29      3.37 o 
   7   4   2      255.83      276.40     14.06 o 
   8   4   2       16.01       24.63      4.56 o 
   9   4   2        0.03        4.11      2.92 o 
  10   4   2       14.54       11.25      5.33 o 
  11   4   2       36.41       43.91     17.39 o 
  12   4   2        4.57        0.55     12.78 o 
  13   4   2        1.15        7.05      6.03 o 
 -14   5   2        3.78        4.01      5.03 o 
 -13   5   2        0.14        8.27      5.41 o 
 -12   5   2       10.72       18.80      8.75 o 
 -11   5   2       75.41       85.00     12.05 o 
 -10   5   2       60.74       72.53     11.80 o 
  -9   5   2       85.81       83.76     10.38 o 
  -8   5   2      217.60      231.21     15.67 o 
  -7   5   2        0.07        2.57      3.55 o 
  -6   5   2       24.01       32.01      5.80 o 
  -5   5   2      188.89      183.80     11.36 o 
  -4   5   2     1911.45     2103.14     34.97 o 
  -3   5   2     1447.31     1598.57     22.99 o 
  -2   5   2      309.20      324.94     12.09 o 
  -1   5   2        0.10        0.35      2.34 o 
   0   5   2      999.78      974.57     23.28 o 
   1   5   2        9.34        7.63      2.68 o 
   2   5   2      113.10      118.72      6.60 o 
   3   5   2       15.62       21.44      4.76 o 
   4   5   2      120.30      124.42     11.42 o 
   5   5   2        2.70        1.85      2.52 o 
   6   5   2      391.66      407.24     19.00 o 
   7   5   2      546.20      537.49     23.28 o 
   8   5   2        1.68        5.04      5.82 o 
   9   5   2        4.42        4.28      5.04 o 
  10   5   2       10.40       11.30      5.29 o 
  11   5   2       10.88       15.52      6.98 o 
  12   5   2       14.49       19.68      7.26 o 
 -14   6   2        8.37       18.48      6.68 o 
 -13   6   2        1.00        8.80      7.05 o 
 -12   6   2        0.30       11.64      6.91 o 
 -11   6   2        3.31        4.12      4.97 o 
 -10   6   2       30.87       36.00      7.88 o 
  -9   6   2       20.84       18.13      5.96 o 
  -8   6   2       88.82       81.26      9.75 o 
  -7   6   2      110.02      130.64     11.43 o 
  -6   6   2        5.92        6.71      3.23 o 
  -5   6   2        2.12        1.04      1.46 o 
  -4   6   2       61.12       94.14      8.17 o 
  -3   6   2       53.00       41.90      5.10 o 
  -2   6   2      556.57      563.23     11.04 o 
  -1   6   2      127.52      130.24     17.05 o 
   0   6   2      267.10      281.78     20.42 o 
   1   6   2        0.56        0.49      1.06 o 
   2   6   2        3.39        2.45      3.05 o 
   3   6   2      237.35      241.03     11.21 o 
   4   6   2      373.08      349.83     17.19 o 
   5   6   2        7.32        8.46      4.20 o 
   6   6   2       51.90       57.75      7.28 o 
   7   6   2      111.87      101.26     10.56 o 
   8   6   2        1.17        4.80      5.30 o 
   9   6   2       14.44       14.61      5.86 o 
  10   6   2        0.45        4.05      4.70 o 
  11   6   2        1.59        4.72      4.62 o 
  12   6   2        2.53        6.23      6.52 o 
 -13   7   2        2.29        9.25      6.53 o 
 -12   7   2        9.81       24.60      8.55 o 
 -11   7   2       34.98       38.83      8.99 o 
 -10   7   2      161.02      163.04     15.42 o 
  -9   7   2      124.39      121.46     12.77 o 
  -8   7   2      535.69      524.98     24.65 o 
  -7   7   2       63.73       52.74      7.44 o 
  -6   7   2      127.34      111.06     10.48 o 
  -5   7   2        0.01        6.22      7.35 o 
  -4   7   2      240.41      237.93     13.24 o 
  -3   7   2      128.06      133.20      9.36 o 
  -2   7   2       50.83       53.63      3.72 o 
  -1   7   2      205.90      205.85      6.64 o 
   0   7   2      621.03      662.30     16.31 o 
   1   7   2       58.39       52.43      4.09 o 
   2   7   2       66.17       78.38      5.88 o 
   3   7   2      255.98      279.90     12.16 o 
   4   7   2      416.83      445.99     17.32 o 
   5   7   2       11.10       13.70      4.71 o 
   6   7   2       61.20       53.82     14.71 o 
   7   7   2        6.24        2.86      3.67 o 
   8   7   2       20.15       17.46      5.01 o 
   9   7   2        8.72        3.28      4.76 o 
  10   7   2        8.13        6.77      8.48 o 
  11   7   2       41.95       44.77     10.01 o 
  12   7   2       48.57       75.27     12.76 o 
 -13   8   2        1.42        7.36     14.81 o 
 -12   8   2        9.39       13.11      6.83 o 
 -11   8   2        0.42        0.02      4.25 o 
 -10   8   2        8.71        0.78      4.16 o 
  -9   8   2       92.41       95.88     11.57 o 
  -8   8   2      481.33      498.75     24.17 o 
  -7   8   2       13.79        7.16      4.52 o 
  -6   8   2       60.20       76.52      8.96 o 
  -5   8   2        3.87        8.08      3.97 o 
  -4   8   2        6.18        4.60      3.39 o 
  -3   8   2       60.39       61.32      4.64 o 
  -2   8   2      109.75      104.84      5.59 o 
  -1   8   2      631.39      621.06     19.71 o 
   0   8   2      101.92      116.66      5.49 o 
   1   8   2       12.15        7.20      4.22 o 
   2   8   2       26.08       25.59      6.81 o 
   3   8   2       28.03       24.41      8.24 o 
   4   8   2      408.84      411.22     17.00 o 
   5   8   2      105.45      115.10      9.96 o 
   6   8   2        2.00        9.12      5.46 o 
   7   8   2       27.97       28.93      9.22 o 
   8   8   2        0.18        3.13      3.49 o 
   9   8   2       23.67       28.71      7.99 o 
  10   8   2        0.02       -3.30      7.75 o 
  11   8   2       36.67       36.84      9.61 o 
 -12   9   2        0.91        6.87      6.74 o 
 -11   9   2        7.49        7.81      5.81 o 
 -10   9   2        0.14        0.80      4.15 o 
  -9   9   2       13.63       13.50     10.55 o 
  -8   9   2       11.95       15.48      5.61 o 
  -7   9   2      147.87      126.33     12.10 o 
  -6   9   2        3.81       11.83      9.16 o 
  -5   9   2      191.62      202.76     13.83 o 
  -4   9   2        0.83       -0.79      2.91 o 
  -3   9   2       12.78       17.49      2.77 o 
  -2   9   2      124.05      127.88      6.68 o 
  -1   9   2      161.58      161.90      7.35 o 
   0   9   2        1.95        2.36      1.86 o 
   1   9   2        0.04       -1.67      4.34 o 
   2   9   2       20.75       23.89      3.62 o 
   3   9   2        1.03       -0.68      8.54 o 
   4   9   2       24.60       28.46      5.02 o 
   5   9   2      200.74      209.17     13.26 o 
   6   9   2       12.97       16.78      5.29 o 
   7   9   2        7.87        9.45      6.69 o 
   8   9   2       27.79       28.11      7.10 o 
   9   9   2        7.71        3.47      7.22 o 
  10   9   2       40.95       36.51     13.46 o 
 -11  10   2        0.08       -1.04      5.87 o 
 -10  10   2        4.35       11.41      5.70 o 
  -9  10   2       21.60       23.21      7.07 o 
  -8  10   2       45.13       46.86      8.46 o 
  -7  10   2        0.99       -0.52      6.11 o 
  -6  10   2        0.73        4.92      3.71 o 
  -5  10   2        9.55        7.07      4.35 o 
  -4  10   2        7.40        0.60      3.08 o 
  -3  10   2       74.77       52.26      6.81 o 
  -2  10   2        4.13        6.94      4.39 o 
  -1  10   2       45.04       41.69      6.78 o 
   0  10   2      129.33      127.53     11.32 o 
   1  10   2      154.86      161.80     12.47 o 
   2  10   2       98.07       89.33     14.91 o 
   3  10   2      204.53      168.24     21.30 o 
   4  10   2        0.10       -6.55      8.36 o 
   5  10   2       16.16       27.47     10.77 o 
   6  10   2        1.20       13.75      8.68 o 
   7  10   2        3.31       17.58     11.12 o 
   8  10   2       19.12        4.34      9.96 o 
   9  10   2        3.54        3.46      7.40 o 
  10  10   2        7.19        5.80     11.37 o 
 -10  11   2       37.88       44.39      9.22 o 
  -9  11   2       15.74       13.54      5.99 o 
  -8  11   2       11.43       11.70      4.76 o 
  -7  11   2        1.89        7.42      4.60 o 
  -6  11   2        0.14        4.43      3.55 o 
  -5  11   2       64.01       65.02      8.54 o 
  -4  11   2       21.23       17.23      4.78 o 
  -3  11   2        0.16       -1.91      2.92 o 
  -2  11   2      320.63      338.73     18.16 o 
  -1  11   2      325.10      322.24     19.50 o 
   0  11   2       92.98       87.51      9.67 o 
   1  11   2        2.42       -1.11      5.05 o 
   2  11   2       26.84       19.68      9.30 o 
   3  11   2      111.15       92.22     16.19 o 
   4  11   2       38.20       46.83     12.19 o 
   5  11   2      126.01      125.23     20.19 o 
   6  11   2       11.78       12.70     10.43 o 
   7  11   2       15.34       36.88     13.85 o 
   8  11   2        2.65       20.51     10.35 o 
   9  11   2        3.82       -4.86      9.16 o 
  -9  12   2       16.86       23.51      7.11 o 
  -8  12   2       16.89       14.51      6.07 o 
  -7  12   2        9.52       11.23      5.65 o 
  -6  12   2       21.18       16.02      5.37 o 
  -5  12   2       77.33       81.48     10.26 o 
  -4  12   2       13.69        9.94      4.69 o 
  -3  12   2      183.32      182.64     14.28 o 
  -2  12   2       44.27       57.60      9.43 o 
  -1  12   2       29.48       30.62      6.85 o 
   0  12   2        6.83        6.40      3.55 o 
   1  12   2        4.33        6.32      6.37 o 
   2  12   2        1.72        2.34      4.08 o 
   3  12   2        0.00      -11.30     11.30 o 
   4  12   2       20.65        6.38      6.69 o 
   5  12   2       87.85      107.67     19.82 o 
   6  12   2        6.73        9.08      8.96 o 
   7  12   2        0.11       14.83     11.26 o 
   8  12   2        0.80       28.91     13.88 o 
  -8  13   2        1.97       -1.23      7.23 o 
  -7  13   2        0.01       16.05     12.32 o 
  -6  13   2        0.03        0.75      6.11 o 
  -5  13   2       10.71       13.91      5.17 o 
  -4  13   2       30.08       33.30      7.00 o 
  -3  13   2       43.35       36.18      6.89 o 
  -2  13   2       16.56        2.28      4.05 o 
  -1  13   2       23.91       26.44      6.47 o 
   0  13   2       16.27       22.99      6.31 o 
   1  13   2       31.66       38.05      7.63 o 
   2  13   2        8.33       18.37      9.14 o 
   3  13   2        0.59       -8.65      8.65 o 
   4  13   2        0.01       -8.76      8.76 o 
   5  13   2        1.11        6.07      8.45 o 
   6  13   2        2.24       11.61      9.83 o 
  -6  14   2        2.36       15.04     10.68 o 
  -5  14   2        4.68       18.62      9.00 o 
  -4  14   2        2.17        2.27      6.14 o 
  -3  14   2        5.42        2.88      4.41 o 
  -2  14   2        0.19       -7.30      7.30 o 
  -1  14   2        0.82        7.42      7.66 o 
   0  14   2        8.73       10.33      5.32 o 
   1  14   2       54.71       65.01     10.74 o 
   2  14   2       41.18       53.19      9.73 o 
   3  14   2        9.02        8.87      5.64 o 
   4  14   2        5.16      -11.30     11.30 o 
  -2  15   2        0.60       -8.41      8.41 o 
  -1  15   2        0.97        0.43      4.36 o 
   0  15   2       22.79       34.17      8.33 o 
   1  15   2       22.20       34.83      8.93 o 
 -15   1   3        3.57       -1.10      4.64 o 
 -14   1   3        1.53        1.18      5.07 o 
 -13   1   3       98.79      112.92     13.72 o 
 -12   1   3       94.87       86.52     11.23 o 
 -11   1   3       73.69       71.11      7.63 o 
 -10   1   3      147.26      141.27     10.99 o 
  -9   1   3        2.19       -1.66      3.42 o 
  -8   1   3       86.73       59.36      7.58 o 
  -7   1   3       76.34       75.28      6.30 o 
  -6   1   3        2.60        0.73      2.27 o 
  -5   1   3      215.10      249.42      8.17 o 
  -4   1   3      755.33      769.18     11.14 o 
  -3   1   3      688.65      702.50      9.03 o 
  -2   1   3      118.10      106.54      2.94 o 
  -1   1   3      737.06      777.86      9.09 o 
   0   1   3      268.36      270.31      5.67 o 
   1   1   3        7.54        5.15      1.76 o 
   2   1   3      211.87      199.32      5.01 o 
   3   1   3       42.22       35.27      2.11 o 
   4   1   3      366.41      359.14     15.16 o 
   5   1   3        2.07        7.43      2.58 o 
   6   1   3       24.62       20.70      3.52 o 
   7   1   3        7.44        2.29      2.21 o 
   8   1   3        2.72        4.50      6.68 o 
   9   1   3        5.82        6.94      4.63 o 
  10   1   3        3.28        5.54      5.03 o 
  11   1   3        2.31       -1.58     11.80 o 
  12   1   3        8.43       -1.66      7.71 o 
  13   1   3        0.01       -5.36      7.91 o 
 -15   2   3        1.06        3.59      8.14 o 
 -14   2   3        1.83        9.88      5.00 o 
 -13   2   3       17.30       11.72      5.88 o 
 -12   2   3        3.84       -7.57      7.57 o 
 -11   2   3       85.27       78.19      8.51 o 
 -10   2   3      369.21      374.34     18.58 o 
  -9   2   3        2.69        2.58      3.34 o 
  -8   2   3       35.79       36.03      5.40 o 
  -7   2   3        3.08        2.45      2.37 o 
  -6   2   3       16.40       12.24      2.33 o 
  -5   2   3     1996.37     2137.42     19.49 o 
  -4   2   3       71.77       70.81      3.36 o 
  -3   2   3      283.27      284.00      4.97 o 
  -2   2   3      284.28      260.14      4.07 o 
  -1   2   3       13.39       16.17      1.46 o 
   0   2   3      459.20      458.46      7.45 o 
   1   2   3      223.66      233.25      5.26 o 
   2   2   3     5801.66     5804.15     37.58 o 
   3   2   3     1813.04     1797.92     17.89 o 
   4   2   3      217.98      203.54      6.68 o 
   5   2   3       16.63       13.44      2.17 o 
   6   2   3        3.93       -0.92      2.55 o 
   7   2   3      182.60      196.45     10.70 o 
   8   2   3        0.40       -2.90      3.48 o 
   9   2   3       69.08       75.77     20.10 o 
  10   2   3       24.73       24.38      6.50 o 
  11   2   3        6.40       13.71      9.07 o 
  12   2   3        3.38       10.98      9.54 o 
 -15   3   3        6.25        0.75      5.16 o 
 -14   3   3       13.91       11.77      4.51 o 
 -13   3   3        0.49       -2.04      3.83 o 
 -12   3   3       58.04       57.41      6.40 o 
 -11   3   3      307.34      318.36     13.38 o 
 -10   3   3      124.06      145.86      9.04 o 
  -9   3   3       53.16       55.46      4.29 o 
  -8   3   3        2.36        5.52      3.54 o 
  -7   3   3       84.47       81.74      4.19 o 
  -6   3   3        2.06        7.71      2.67 o 
  -5   3   3      677.13      725.78     12.50 o 
  -4   3   3        0.15        0.74      1.24 o 
  -3   3   3     2038.48     2099.80     15.35 o 
  -2   3   3       50.72       50.22      2.04 o 
  -1   3   3      614.33      556.94     10.44 o 
   0   3   3     1111.95     1135.33     14.77 o 
   1   3   3      880.84      927.11     15.69 o 
   2   3   3      105.94      105.10      7.02 o 
   3   3   3       26.83       23.88      3.29 o 
   4   3   3        4.00        9.26     10.35 o 
   5   3   3      327.65      351.28     15.89 o 
   6   3   3       15.07        9.56      4.76 o 
   7   3   3        1.51       -0.88      3.60 o 
   8   3   3        5.99        5.23      3.93 o 
   9   3   3       48.52       63.91      8.97 o 
  10   3   3        5.19        9.01      7.41 o 
  11   3   3        0.02       12.24      9.70 o 
  12   3   3        1.14       18.40      8.19 o 
 -14   4   3        0.06        1.36      4.75 o 
 -13   4   3       50.36       47.13      7.99 o 
 -12   4   3      113.50      123.23     12.50 o 
 -11   4   3        0.56        5.02      3.17 o 
 -10   4   3       13.51       12.05      4.00 o 
  -9   4   3      113.32      101.61      7.14 o 
  -8   4   3       74.69       74.65      5.87 o 
  -7   4   3      238.43      227.34      9.40 o 
  -6   4   3       18.44       17.63      2.95 o 
  -5   4   3      113.33      130.29      6.18 o 
  -4   4   3       14.43       11.96      1.58 o 
  -3   4   3      710.26      719.58     10.25 o 
  -2   4   3      453.91      411.93     16.50 o 
  -1   4   3      779.51      736.99     14.85 o 
   0   4   3     1018.06     1007.10     36.42 o 
   1   4   3       64.38       57.74      9.73 o 
   2   4   3        4.70        1.97      3.28 o 
   3   4   3       20.55       20.37      4.23 o 
   4   4   3      299.11      310.01     22.74 o 
   5   4   3       24.35       22.58      8.83 o 
   6   4   3       29.71       26.66      5.30 o 
   7   4   3       14.65        9.97      4.35 o 
   8   4   3      126.48      123.56     10.96 o 
   9   4   3       27.45       23.47      6.25 o 
  10   4   3        0.07        0.00      7.05 o 
  11   4   3        0.00       10.00      6.59 o 
  12   4   3        0.01        6.53      8.22 o 
 -14   5   3        0.61        6.60      4.77 o 
 -13   5   3        0.12        2.21      3.95 o 
 -12   5   3        0.09       -2.50      3.58 o 
 -11   5   3      123.07      121.12      8.70 o 
 -10   5   3       53.32       43.09      6.20 o 
  -9   5   3       91.76       77.19      6.31 o 
  -8   5   3      133.71      141.41      8.11 o 
  -7   5   3      134.39      137.32      7.48 o 
  -6   5   3      162.20      161.37      7.46 o 
  -5   5   3      321.52      322.83      7.71 o 
  -4   5   3        4.92        5.60      1.75 o 
  -3   5   3      388.08      388.27      8.33 o 
  -2   5   3      134.35      130.77      7.67 o 
  -1   5   3      343.34      350.01     11.72 o 
   0   5   3      384.71      414.23     25.00 o 
   1   5   3      386.94      347.96     22.41 o 
   2   5   3      155.45      159.88      8.10 o 
   3   5   3       22.42       15.97      3.95 o 
   4   5   3      383.06      356.97     27.08 o 
   5   5   3      476.27      486.55     30.97 o 
   6   5   3       57.71       38.85     10.29 o 
   7   5   3       67.81       69.80      9.61 o 
   8   5   3        0.14        3.29      5.07 o 
   9   5   3        0.66        3.29      3.90 o 
  10   5   3        9.43       15.95      6.24 o 
  11   5   3        0.68       11.91      7.92 o 
  12   5   3        7.71       11.22      6.73 o 
 -14   6   3        4.15        0.95      3.74 o 
 -13   6   3        1.43        2.00      4.47 o 
 -12   6   3        2.30       10.91      5.56 o 
 -11   6   3      119.76      117.64     10.82 o 
 -10   6   3       41.07       33.22      5.98 o 
  -9   6   3       98.59       96.15     11.19 o 
  -8   6   3      452.98      465.97     22.31 o 
  -7   6   3     1528.14     1479.32     61.19 o 
  -6   6   3        0.26        2.65      3.25 o 
  -5   6   3       24.46       21.30      2.84 o 
  -4   6   3        8.22       12.08      2.47 o 
  -3   6   3     1072.45     1037.35     24.08 o 
  -2   6   3       11.49        9.02      2.22 o 
  -1   6   3      148.92      155.93      8.81 o 
   0   6   3     1251.30     1274.56     60.91 o 
   1   6   3      389.86      405.61     26.44 o 
   2   6   3        1.12        2.56      2.01 o 
   3   6   3        5.04        5.32      3.56 o 
   4   6   3       11.18       13.87      3.92 o 
   5   6   3       69.76       79.95      8.57 o 
   6   6   3      205.37      216.30     26.54 o 
   7   6   3        3.93        4.46      4.00 o 
   8   6   3       36.79       35.37      8.09 o 
   9   6   3        3.47        6.68      5.00 o 
  10   6   3        0.00        6.00      5.46 o 
  11   6   3        9.63       13.73      6.92 o 
 -13   7   3        4.89        9.64      4.87 o 
 -12   7   3        3.72        1.68      3.56 o 
 -11   7   3        0.00        2.05      3.72 o 
 -10   7   3        2.13        7.73      5.26 o 
  -9   7   3       13.15       14.08      4.70 o 
  -8   7   3        0.07       -2.22      4.22 o 
  -7   7   3      394.97      405.91     20.49 o 
  -6   7   3        5.21        4.31      4.08 o 
  -5   7   3        4.44        1.78      6.98 o 
  -4   7   3      114.20      121.70      9.67 o 
  -3   7   3       58.13       60.42      3.51 o 
  -2   7   3        0.87       -1.83      2.69 o 
  -1   7   3       90.03      104.11      9.04 o 
   0   7   3        7.11        4.23      2.27 o 
   1   7   3        2.78        2.50      4.82 o 
   2   7   3      107.38       99.88     12.07 o 
   3   7   3       52.74       55.45      5.41 o 
   4   7   3        4.29       -0.54      6.09 o 
   5   7   3       92.14       89.66      9.57 o 
   6   7   3       15.22       13.76      7.60 o 
   7   7   3        4.89       -1.09      3.78 o 
   8   7   3        9.24        6.76      5.14 o 
   9   7   3        0.29        0.50      5.32 o 
  10   7   3        0.02        2.84      9.00 o 
  11   7   3       10.18       12.19      5.96 o 
 -13   8   3        1.63       11.66      5.40 o 
 -12   8   3        0.15        6.42      4.92 o 
 -11   8   3        1.52        0.06      4.62 o 
 -10   8   3        0.08       -2.52      4.69 o 
  -9   8   3      128.61      120.00     12.68 o 
  -8   8   3       28.51       12.80      5.68 o 
  -7   8   3        6.54        7.61      4.60 o 
  -6   8   3       78.72       79.85      5.14 o 
  -5   8   3        0.77        7.65      8.62 o 
  -4   8   3      175.80      208.01     18.71 o 
  -3   8   3       21.65       17.51      2.27 o 
  -2   8   3       71.48       67.35      6.82 o 
  -1   8   3        0.03        0.98      2.89 o 
   0   8   3       28.20       27.17      4.96 o 
   1   8   3       69.21       80.33     13.81 o 
   2   8   3        6.29        5.22      4.56 o 
   3   8   3       21.67       19.26      3.39 o 
   4   8   3       25.00       31.76      4.69 o 
   5   8   3       39.43       48.40      6.95 o 
   6   8   3        1.79        9.00      6.32 o 
   7   8   3        8.46        6.16     10.93 o 
   8   8   3        2.99       -1.64      3.97 o 
   9   8   3        0.72       -1.32      3.93 o 
  10   8   3        1.30       -0.93      7.06 o 
 -12   9   3        0.09        1.99      3.67 o 
 -11   9   3        1.12       -0.14      4.19 o 
 -10   9   3       16.51       21.46      6.27 o 
  -9   9   3      130.67      124.86     14.32 o 
  -8   9   3      197.33      175.59     15.31 o 
  -7   9   3      204.76      194.57     16.58 o 
  -6   9   3        9.73        4.16      4.52 o 
  -5   9   3      109.40      104.64     10.16 o 
  -4   9   3       15.56       18.27      5.02 o 
  -3   9   3       36.45       31.48      5.60 o 
  -2   9   3       74.09       82.42      8.04 o 
  -1   9   3      611.64      631.03     23.49 o 
   0   9   3      180.06      160.77     11.75 o 
   1   9   3      131.20      124.05     17.96 o 
   2   9   3       72.34       52.65     12.64 o 
   3   9   3       12.19       -1.55      8.51 o 
   4   9   3        0.03        2.38      6.34 o 
   5   9   3      134.02      129.93     20.47 o 
   6   9   3        0.48        3.54      7.90 o 
   7   9   3       10.88       28.91     13.02 o 
   8   9   3        6.58        1.10      7.56 o 
   9   9   3        0.32       -1.53      9.01 o 
  10   9   3        0.01        6.11     10.30 o 
 -11  10   3       13.66       21.82      7.41 o 
 -10  10   3        5.43       10.58      5.52 o 
  -9  10   3       28.16       21.11      6.78 o 
  -8  10   3       42.48       43.48      8.18 o 
  -7  10   3        0.11        1.64      7.20 o 
  -6  10   3        9.98       16.54      9.96 o 
  -5  10   3        5.86        7.16      8.27 o 
  -4  10   3       64.78       68.73      8.21 o 
  -3  10   3       57.86       57.49      7.36 o 
  -2  10   3        0.33       -0.09      3.35 o 
  -1  10   3     1158.19     1254.23     34.92 o 
   0  10   3      240.84      227.92     14.92 o 
   1  10   3        2.98       -3.66      5.75 o 
   2  10   3       48.12       56.14     12.68 o 
   3  10   3      116.95      128.39     18.84 o 
   4  10   3       29.78       21.11      9.83 o 
   5  10   3       66.02       67.49     15.10 o 
   6  10   3      104.84      124.04     22.25 o 
   7  10   3        3.50        4.65      8.40 o 
   8  10   3        3.72       -8.32      8.32 o 
   9  10   3        2.26       10.42      9.38 o 
 -10  11   3        0.30        4.60      4.71 o 
  -9  11   3        0.06        3.07      4.39 o 
  -8  11   3        3.82        6.45      4.77 o 
  -7  11   3        2.32       -2.70      3.76 o 
  -6  11   3        5.23        2.73      5.51 o 
  -5  11   3       55.86       56.65      8.64 o 
  -4  11   3       12.27        9.47      3.78 o 
  -3  11   3        0.02       -3.68      3.68 o 
  -2  11   3      251.16      236.25     17.01 o 
  -1  11   3      238.31      247.43     16.66 o 
   0  11   3       29.75       26.09      5.86 o 
   1  11   3       77.72       77.64      9.58 o 
   2  11   3       43.56       41.01     13.26 o 
   3  11   3        9.54        6.57      6.50 o 
   4  11   3       11.21       12.58      8.66 o 
   5  11   3       24.75       29.57     11.70 o 
   6  11   3      173.36      203.43     27.05 o 
   7  11   3       76.10       87.99     20.15 o 
   8  11   3        2.98       12.02      9.19 o 
  -9  12   3       15.34       34.73      9.10 o 
  -8  12   3        0.02       -0.98      4.11 o 
  -7  12   3        0.66        0.93     10.77 o 
  -6  12   3        0.32        4.63      7.42 o 
  -5  12   3        3.42       10.27      5.39 o 
  -4  12   3       13.37       16.87      5.15 o 
  -3  12   3        1.25        2.18      6.24 o 
  -2  12   3        1.21       -2.83      5.13 o 
  -1  12   3       61.66       64.53      9.25 o 
   0  12   3        0.82       -1.42      3.91 o 
   1  12   3        6.19        6.95      3.43 o 
   2  12   3        5.17       10.37      5.12 o 
   3  12   3        0.31      -10.29     10.29 o 
   4  12   3       11.76       -0.87     11.18 o 
   5  12   3        0.10       -9.60      9.60 o 
   6  12   3        5.27       13.78      9.50 o 
   7  12   3        0.72        6.97      8.80 o 
  -7  13   3        1.67       -0.64      7.25 o 
  -6  13   3        0.06        7.42     10.20 o 
  -5  13   3        0.05        4.60      5.11 o 
  -4  13   3        0.00       -1.60      4.42 o 
  -3  13   3       10.52        9.34      5.15 o 
  -2  13   3        0.26       -5.44      6.40 o 
  -1  13   3        0.27        1.26      3.56 o 
   0  13   3        7.11        7.23      8.84 o 
   1  13   3        0.83        7.10      5.07 o 
   2  13   3        0.16       -0.45      4.88 o 
   3  13   3        0.67      -12.95     12.95 o 
   4  13   3        2.80       -6.36      8.83 o 
   5  13   3        0.11        1.01      8.84 o 
  -5  14   3       14.07       18.33      6.34 o 
  -4  14   3       12.74        9.80      4.99 o 
  -3  14   3        3.82        3.26      4.49 o 
  -2  14   3        2.90       -5.85      5.85 o 
  -1  14   3        0.26        1.39      7.95 o 
   0  14   3       12.74       18.11     11.11 o 
   1  14   3       17.26       21.67     10.22 o 
   2  14   3        5.81       24.54     11.64 o 
   3  14   3        9.88        4.20      9.56 o 
 -15   0   4        0.00       -6.68      8.20 o 
 -14   0   4        3.94       -4.36      7.66 o 
 -13   0   4       35.87       33.65     10.86 o 
 -12   0   4      134.98      114.68     17.99 o 
 -11   0   4        0.00       -4.63      5.76 o 
 -10   0   4       24.95       24.51      6.95 o 
  -9   0   4      130.38      114.09     15.79 o 
  -8   0   4        9.61        9.83      5.74 o 
  -7   0   4        1.06        4.24      4.27 o 
  -6   0   4     1578.42     1691.44     47.22 o 
  -5   0   4     1744.47     1870.87     32.31 o 
  -4   0   4     1151.79     1261.81     40.27 o 
  -3   0   4        5.71        8.25      2.48 o 
  -2   0   4       29.34       24.92      3.05 o 
  -1   0   4        0.42       -0.41      1.17 o 
   0   0   4     1068.58     1036.15     31.61 o 
   1   0   4     1282.49     1270.26     18.59 o 
   2   0   4      202.40      189.12      6.73 o 
   3   0   4    16466.32    16207.31    205.85 o 
   4   0   4     1875.24     1779.13     46.60 o 
   5   0   4      150.16      170.96     16.35 o 
   6   0   4      193.33      219.99     20.12 o 
   7   0   4       18.12       42.80     11.65 o 
   8   0   4       12.67       20.66      8.81 o 
   9   0   4        0.27        5.25      7.58 o 
  10   0   4        0.09       -0.12      6.08 o 
  11   0   4       35.67       31.60     11.33 o 
  12   0   4        6.31       -9.57      9.80 o 
 -15   1   4        1.07        1.76      5.03 o 
 -14   1   4        1.19        1.63      4.51 o 
 -13   1   4        0.67       -4.35      4.75 o 
 -12   1   4       12.29       14.18      5.42 o 
 -11   1   4        4.75        5.25      4.04 o 
 -10   1   4       61.50       47.16      7.48 o 
  -9   1   4       11.93       11.46      4.60 o 
  -8   1   4      199.47      222.05     16.40 o 
  -7   1   4      500.57      487.02     19.39 o 
  -6   1   4      320.30      344.93     11.89 o 
  -5   1   4      989.82     1077.82     16.75 o 
  -4   1   4     3475.55     3583.65     25.32 o 
  -3   1   4      540.15      547.95      9.29 o 
  -2   1   4     1773.12     1726.43     15.91 o 
  -1   1   4       40.69       31.49      3.99 o 
   0   1   4      698.96      659.48      8.56 o 
   1   1   4      162.32      148.61      5.91 o 
   2   1   4       16.81       24.85      2.69 o 
   3   1   4       91.42       94.33      7.73 o 
   4   1   4     1166.55     1246.80     23.20 o 
   5   1   4       16.14       14.68      3.92 o 
   6   1   4        6.16        3.72      6.24 o 
   7   1   4       97.01       88.52     10.48 o 
   8   1   4        0.02        2.61      7.36 o 
   9   1   4        0.24       -0.29      7.07 o 
  10   1   4        3.69        1.10      7.30 o 
  11   1   4       16.90        9.98      5.53 o 
  12   1   4        2.05       -4.82      6.91 o 
 -15   2   4        0.05       -4.35      4.35 o 
 -14   2   4       12.44       18.53      6.47 o 
 -13   2   4        2.71       14.06      6.21 o 
 -12   2   4       21.20       14.79      6.76 o 
 -11   2   4       41.12       33.17      8.02 o 
 -10   2   4       69.40       60.90      7.96 o 
  -9   2   4        5.16        2.32      2.66 o 
  -8   2   4        0.17       -0.80      2.56 o 
  -7   2   4       17.95       12.31      3.25 o 
  -6   2   4      347.16      310.17     10.08 o 
  -5   2   4      456.63      471.53      9.67 o 
  -4   2   4     3184.61     3374.44     36.73 o 
  -3   2   4       17.35       17.38      1.85 o 
  -2   2   4      133.90      129.64      4.05 o 
  -1   2   4      357.52      363.36      9.18 o 
   0   2   4        3.00        0.97      1.47 o 
   1   2   4        3.75        2.63      2.08 o 
   2   2   4     1731.47     1671.44     25.55 o 
   3   2   4       19.47       23.76      2.29 o 
   4   2   4       13.11       11.46      1.74 o 
   5   2   4       74.22       60.93      5.86 o 
   6   2   4       11.01        4.99      5.55 o 
   7   2   4       23.35       18.70      8.94 o 
   8   2   4        9.27        6.90      4.14 o 
   9   2   4        0.17        7.33      6.30 o 
  10   2   4        9.88       14.23      6.28 o 
  11   2   4        0.20        1.91      8.44 o 
  12   2   4        0.09       -0.80      8.28 o 
 -15   3   4        2.05        7.10      5.91 o 
 -14   3   4        1.40       -1.02      5.87 o 
 -13   3   4        0.92        0.50      6.36 o 
 -12   3   4       43.76       41.86      7.77 o 
 -11   3   4       29.38       19.89      6.21 o 
 -10   3   4      399.23      400.12     19.99 o 
  -9   3   4     1204.21     1154.89     29.70 o 
  -8   3   4      165.35      161.45      6.72 o 
  -7   3   4       23.82       30.20      4.34 o 
  -6   3   4        8.48       10.82      2.26 o 
  -5   3   4        3.49        5.09      1.97 o 
  -4   3   4        2.62        4.19      1.33 o 
  -3   3   4        2.17        4.50      1.16 o 
  -2   3   4      258.64      265.85      6.28 o 
  -1   3   4      342.16      340.41      9.40 o 
   0   3   4       10.37        7.65      1.92 o 
   1   3   4      363.35      339.66     11.71 o 
   2   3   4       35.97       31.22      3.72 o 
   3   3   4       21.00       18.21      3.22 o 
   4   3   4      191.02      191.70      7.56 o 
   5   3   4      128.26      115.43     10.35 o 
   6   3   4       63.53       63.95      8.53 o 
   7   3   4        8.39        7.75      6.36 o 
   8   3   4        0.01        2.22      4.76 o 
   9   3   4        1.00       -4.33      4.69 o 
  10   3   4        3.96       28.71     12.57 o 
  11   3   4        5.97       22.87     13.00 o 
 -14   4   4        0.00        4.99      4.14 o 
 -13   4   4       27.15       23.23      5.88 o 
 -12   4   4        1.46        9.03      3.56 o 
 -11   4   4        0.21        2.44      2.88 o 
 -10   4   4      564.62      535.86     17.25 o 
  -9   4   4      498.08      470.02     15.26 o 
  -8   4   4        0.61        0.14      2.41 o 
  -7   4   4      336.00      326.83     11.41 o 
  -6   4   4       10.12        6.72      2.44 o 
  -5   4   4      143.14      139.94      5.78 o 
  -4   4   4      140.83      144.85      4.81 o 
  -3   4   4      143.71      123.58      4.02 o 
  -2   4   4      757.47      752.30     16.23 o 
  -1   4   4      179.39      185.33      6.67 o 
   0   4   4      130.99      112.23      5.87 o 
   1   4   4      619.30      621.03     10.78 o 
   2   4   4      119.31      108.42      7.01 o 
   3   4   4        5.94       10.67      3.37 o 
   4   4   4      175.88      201.98     19.28 o 
   5   4   4        5.42        1.99      0.70 o 
   6   4   4      134.35      138.02     12.05 o 
   7   4   4       10.44        4.62     14.21 o 
   8   4   4       25.65       29.25      6.91 o 
   9   4   4       12.82       17.74      6.28 o 
  10   4   4        0.38        2.08      7.77 o 
  11   4   4        1.46       21.90     12.47 o 
 -14   5   4        0.14       -2.05      5.36 o 
 -13   5   4        1.74        5.22      5.58 o 
 -12   5   4        2.09       -2.35      2.98 o 
 -11   5   4        0.86        0.86      2.64 o 
 -10   5   4      101.55       97.02      7.60 o 
  -9   5   4       22.48       23.53      5.36 o 
  -8   5   4      133.40      138.77      8.13 o 
  -7   5   4       48.04       59.62      5.23 o 
  -6   5   4      225.96      226.44      9.05 o 
  -5   5   4        2.00        4.76      1.86 o 
  -4   5   4      219.53      241.76      6.21 o 
  -3   5   4      122.59      129.24      6.47 o 
  -2   5   4      428.43      500.89     13.61 o 
  -1   5   4      597.63      601.05     27.22 o 
   0   5   4        4.42        2.82      1.45 o 
   1   5   4       24.95       23.25      2.34 o 
   2   5   4      177.33      200.25     10.21 o 
   3   5   4        0.63        2.22      8.53 o 
   4   5   4        0.83       -0.15      5.13 o 
   5   5   4      109.36      136.16     18.01 o 
   6   5   4       50.94       50.97     12.19 o 
   7   5   4        6.18       13.14      7.38 o 
   8   5   4       38.42       54.19     14.29 o 
   9   5   4       42.16       42.79     14.26 o 
  10   5   4        0.94        3.59      4.43 o 
  11   5   4        1.93        2.46      4.44 o 
 -14   6   4        0.09       -1.49      4.74 o 
 -13   6   4       10.80       20.07      5.45 o 
 -12   6   4        5.10        6.31      3.72 o 
 -11   6   4        0.01       -0.21      3.32 o 
 -10   6   4       11.85       12.73      4.21 o 
  -9   6   4       11.17        4.39      3.24 o 
  -8   6   4       28.77       41.04      6.32 o 
  -7   6   4       39.75       36.57      4.46 o 
  -6   6   4      223.66      223.76     10.36 o 
  -5   6   4       42.04       45.04      3.61 o 
  -4   6   4       43.71       37.64      3.17 o 
  -3   6   4      108.14      111.56      7.88 o 
  -2   6   4       28.70       29.32      4.08 o 
  -1   6   4       14.55       14.94      2.73 o 
   0   6   4       35.49       26.73      3.80 o 
   1   6   4       87.81       60.08      9.98 o 
   2   6   4        0.04        0.29      2.29 o 
   3   6   4        0.15       -0.31      3.00 o 
   4   6   4        0.94        0.32      4.65 o 
   5   6   4       68.85       80.87     20.22 o 
   6   6   4       26.32       40.70      7.76 o 
   7   6   4        0.89        4.36      3.98 o 
   8   6   4       34.75       33.36      7.58 o 
   9   6   4       31.87       20.68      7.36 o 
  10   6   4        0.02        0.00      4.38 o 
  11   6   4        0.32        3.87      5.05 o 
 -13   7   4        0.72        5.16      4.97 o 
 -12   7   4        0.15        8.21      4.71 o 
 -11   7   4        2.10        3.38      4.73 o 
 -10   7   4       28.47       31.47      5.62 o 
  -9   7   4      143.16      138.68     10.38 o 
  -8   7   4      262.19      263.30     13.10 o 
  -7   7   4      574.82      530.62     17.32 o 
  -6   7   4      189.08      182.92      7.23 o 
  -5   7   4        3.77        1.12      1.75 o 
  -4   7   4       46.28       41.16      3.40 o 
  -3   7   4      129.20      131.35     10.72 o 
  -2   7   4       61.29       54.90      5.84 o 
  -1   7   4       25.36       20.78      3.14 o 
   0   7   4       27.34       30.19      4.76 o 
   1   7   4      125.27      132.36     17.29 o 
   2   7   4       42.00       42.43      8.12 o 
   3   7   4       36.00       31.23      4.36 o 
   4   7   4       11.74       11.50      4.23 o 
   5   7   4      215.03      214.14     18.75 o 
   6   7   4       11.43       14.13      5.32 o 
   7   7   4       44.69       25.91     10.14 o 
   8   7   4        3.34        5.98      4.66 o 
   9   7   4        0.18        1.74      5.23 o 
  10   7   4        0.17        3.36      9.40 o 
 -12   8   4       19.35       23.03      5.66 o 
 -11   8   4       16.43       17.76      6.82 o 
 -10   8   4        5.44        2.78      3.19 o 
  -9   8   4        6.66        4.97      3.35 o 
  -8   8   4      157.32      144.75      9.98 o 
  -7   8   4       47.57       54.80      5.93 o 
  -6   8   4      381.75      366.10     10.42 o 
  -5   8   4       10.97        8.24      2.21 o 
  -4   8   4       36.06       26.73      6.58 o 
  -3   8   4       64.64       71.61      7.60 o 
  -2   8   4       12.00        8.07      4.30 o 
  -1   8   4        5.17       12.12      3.96 o 
   0   8   4      193.65      186.29     12.47 o 
   1   8   4       46.61       48.42     11.54 o 
   2   8   4       64.16       76.72     14.24 o 
   3   8   4       15.66       -5.49      9.04 o 
   4   8   4        1.72       -9.11      9.11 o 
   5   8   4        5.01        6.01      7.52 o 
   6   8   4       64.77       94.37     18.76 o 
   7   8   4       10.87       17.25     10.53 o 
   8   8   4        5.07        8.06      8.29 o 
   9   8   4        1.39       -0.34      8.37 o 
 -12   9   4        1.85        6.18      9.89 o 
 -11   9   4        3.06        2.69      5.26 o 
 -10   9   4        0.74        1.84      3.77 o 
  -9   9   4       39.46       54.22      9.42 o 
  -8   9   4        8.75        8.67      4.35 o 
  -7   9   4       39.06       37.57      7.10 o 
  -6   9   4      195.74      190.13     14.54 o 
  -5   9   4       25.74       11.69      6.13 o 
  -4   9   4        0.02       -0.01      2.82 o 
  -3   9   4       53.30       59.00      7.14 o 
  -2   9   4       12.91       16.75      3.99 o 
  -1   9   4        9.12        3.63      9.67 o 
   0   9   4       92.26       96.09      9.30 o 
   1   9   4       13.72       11.68      3.93 o 
   2   9   4       32.90       51.67     12.46 o 
   3   9   4        1.98      -10.79     10.79 o 
   4   9   4       26.44       10.32      7.02 o 
   5   9   4       16.18       20.67     10.75 o 
   6   9   4       60.28       84.93     18.33 o 
   7   9   4       72.32       87.07     19.28 o 
   8   9   4        4.09       -1.73      9.20 o 
   9   9   4        1.25       -6.17      8.85 o 
 -11  10   4        0.00        0.24      4.87 o 
 -10  10   4        0.06        1.69      4.61 o 
  -9  10   4       10.45       10.66      4.89 o 
  -8  10   4        8.23       12.02      4.62 o 
  -7  10   4       11.51        5.62      4.57 o 
  -6  10   4       60.84       49.45      7.63 o 
  -5  10   4        4.50       11.20     12.78 o 
  -4  10   4        0.65        3.43      3.15 o 
  -3  10   4       11.89        9.24      3.08 o 
  -2  10   4       37.42       31.77      5.66 o 
  -1  10   4       21.53       19.55      5.08 o 
   0  10   4       32.01       32.66      6.64 o 
   1  10   4       34.39       45.27      7.08 o 
   2  10   4       63.15       68.77     14.45 o 
   3  10   4       49.86       55.18     10.57 o 
   4  10   4       63.48       50.86     12.95 o 
   5  10   4       12.95        2.78      6.41 o 
   6  10   4        0.36       11.82     11.12 o 
   7  10   4       13.11       34.09     14.02 o 
   8  10   4        0.56       -9.54     12.13 o 
 -10  11   4        5.41        2.94      5.32 o 
  -9  11   4       15.04       13.48      6.37 o 
  -8  11   4       58.12       62.15     10.20 o 
  -7  11   4        0.74       -1.79      3.89 o 
  -6  11   4        1.94        1.69      3.40 o 
  -5  11   4        8.66       15.43      7.19 o 
  -4  11   4        0.58        3.18      3.70 o 
  -3  11   4       77.71       74.53      8.79 o 
  -2  11   4        9.18        7.85      4.04 o 
  -1  11   4        0.00        8.15      7.96 o 
   0  11   4      216.66      224.70     15.97 o 
   1  11   4       14.58       14.48      6.31 o 
   2  11   4       26.10       38.80     12.08 o 
   3  11   4        6.42        3.68      8.31 o 
   4  11   4       28.54       19.35      9.76 o 
   5  11   4        5.60       16.52      9.74 o 
   6  11   4       14.04       10.52      8.64 o 
   7  11   4        2.16       12.51     10.95 o 
  -9  12   4        0.57        7.12      5.52 o 
  -8  12   4       10.68       10.43      5.70 o 
  -7  12   4       42.60       36.71      7.52 o 
  -6  12   4        0.06        1.95      3.74 o 
  -5  12   4       12.38       14.68      5.29 o 
  -4  12   4      104.91       94.74     11.05 o 
  -3  12   4      110.29      115.54     11.44 o 
  -2  12   4        5.51        4.13      3.84 o 
  -1  12   4        8.38        0.55      6.21 o 
   0  12   4       35.11       24.76      9.77 o 
   1  12   4        0.25        1.36      6.31 o 
   2  12   4        1.55        6.14      8.03 o 
   3  12   4       13.91       -3.58      9.49 o 
   4  12   4        0.68       -6.59     10.62 o 
   5  12   4        0.02       -3.86      6.68 o 
   6  12   4       13.10       19.79      9.40 o 
  -7  13   4        0.52       -0.05      5.03 o 
  -6  13   4        4.28        2.96      5.55 o 
  -5  13   4        6.27        7.49      5.99 o 
  -4  13   4        0.21        1.56      4.33 o 
  -3  13   4       14.61       15.40      9.43 o 
  -2  13   4       19.10       18.68      9.61 o 
  -1  13   4      127.44      125.09     21.10 o 
   0  13   4        1.31        2.11      7.06 o 
   1  13   4       22.23       34.70     12.11 o 
   2  13   4        6.15       30.07     13.94 o 
   3  13   4        0.73      -11.93     11.93 o 
   4  13   4        0.09       -9.61      9.61 o 
  -4  14   4        0.11       -7.62      8.60 o 
  -3  14   4        0.05       -2.24      6.87 o 
  -2  14   4        1.38       -8.32      8.32 o 
  -1  14   4        1.73       12.89      8.54 o 
   0  14   4        2.44       30.16     12.90 o 
   1  14   4        0.36        1.96      7.60 o 
 -15   1   5        0.00        2.55      4.65 o 
 -14   1   5        0.94        2.46      5.23 o 
 -13   1   5       20.42       24.59      6.81 o 
 -12   1   5        3.99        8.60      5.44 o 
 -11   1   5      221.95      235.65     17.65 o 
 -10   1   5      119.68      118.59     12.08 o 
  -9   1   5       32.22       31.52      6.69 o 
  -8   1   5       46.49       48.42      7.35 o 
  -7   1   5      184.34      194.56     12.69 o 
  -6   1   5        2.51        3.04      2.81 o 
  -5   1   5      207.09      205.77      9.15 o 
  -4   1   5      184.79      234.18      8.80 o 
  -3   1   5       45.09       51.11      3.71 o 
  -2   1   5      313.82      318.99      9.29 o 
  -1   1   5       17.15       13.64      1.57 o 
   0   1   5       33.45       33.86      2.65 o 
   1   1   5       55.22       53.00      3.44 o 
   2   1   5      192.06      209.94      7.73 o 
   3   1   5        2.50        7.28      2.58 o 
   4   1   5       58.32       65.93      7.31 o 
   5   1   5       16.73       17.03      4.34 o 
   6   1   5       26.53       28.39      5.11 o 
   7   1   5       10.26       11.61      4.13 o 
   8   1   5        1.15        1.93      6.17 o 
   9   1   5        2.80        2.67      5.45 o 
  10   1   5        1.11       -1.48      5.63 o 
  11   1   5        3.51       -0.89      9.94 o 
 -15   2   5        0.30       -4.45      4.49 o 
 -14   2   5       11.21       27.68      8.16 o 
 -13   2   5        1.17       -0.09      6.89 o 
 -12   2   5        0.13       -1.92      4.21 o 
 -11   2   5       84.36       88.07     10.78 o 
 -10   2   5       16.94       25.05      6.03 o 
  -9   2   5      977.18     1012.42     32.04 o 
  -8   2   5      166.15      184.96     13.36 o 
  -7   2   5       31.18       32.03      5.48 o 
  -6   2   5       50.81       53.56      6.48 o 
  -5   2   5      242.60      273.54     10.01 o 
  -4   2   5      755.63      770.84     23.00 o 
  -3   2   5      265.30      278.48      6.28 o 
  -2   2   5        2.73        3.38      1.55 o 
  -1   2   5        0.01        0.90      1.37 o 
   0   2   5       90.05       84.21      5.13 o 
   1   2   5        4.65        1.90      1.18 o 
   2   2   5        0.12        1.46      1.87 o 
   3   2   5      490.72      511.81     15.79 o 
   4   2   5      818.84      820.42     20.57 o 
   5   2   5       25.31       23.81      7.54 o 
   6   2   5       27.41       25.05      3.99 o 
   7   2   5        0.17       -2.62      5.32 o 
   8   2   5       19.26        4.97      4.92 o 
   9   2   5        8.09       11.40      6.17 o 
  10   2   5        1.14       10.72      6.71 o 
  11   2   5        0.51        1.13      6.64 o 
 -14   3   5        3.30        8.61      8.05 o 
 -13   3   5       17.82       23.43      9.18 o 
 -12   3   5       15.08       21.51      6.94 o 
 -11   3   5       69.53       66.38      7.63 o 
 -10   3   5       31.62       22.05      7.32 o 
  -9   3   5      392.40      402.26     18.85 o 
  -8   3   5      117.36      120.15      7.61 o 
  -7   3   5       74.29       69.60      7.54 o 
  -6   3   5      152.23      155.36      9.25 o 
  -5   3   5       20.37       21.20      3.03 o 
  -4   3   5       91.10       95.87      4.07 o 
  -3   3   5      412.98      406.79      9.19 o 
  -2   3   5      121.64      127.75      5.11 o 
  -1   3   5      730.69      755.53     18.98 o 
   0   3   5       38.13       32.75      3.45 o 
   1   3   5      253.77      247.34     11.07 o 
   2   3   5        0.16       -2.22      2.22 o 
   3   3   5      205.00      216.21     17.53 o 
   4   3   5        0.15       -3.05      5.11 o 
   5   3   5       48.13       34.63      6.65 o 
   6   3   5        1.33        0.08      6.05 o 
   7   3   5        1.18        5.47      4.52 o 
   8   3   5        0.01        4.87      4.37 o 
   9   3   5        4.10        2.13      7.84 o 
  10   3   5        1.39       12.18      8.49 o 
  11   3   5       11.03       31.52     14.88 o 
 -14   4   5        1.46        8.25      4.71 o 
 -13   4   5        3.24       -0.14      4.39 o 
 -12   4   5        0.14       -1.12      3.27 o 
 -11   4   5      209.45      197.52     11.16 o 
 -10   4   5       37.37       34.88      5.27 o 
  -9   4   5       79.69       79.04      6.56 o 
  -8   4   5       12.13        7.42      4.77 o 
  -7   4   5      101.23       89.49      6.37 o 
  -6   4   5       39.93       40.55      4.10 o 
  -5   4   5      105.90       97.54      4.40 o 
  -4   4   5        0.31       -0.43      1.43 o 
  -3   4   5       74.31       71.21      5.79 o 
  -2   4   5        8.08        7.21      2.73 o 
  -1   4   5       28.11       27.61      2.76 o 
   0   4   5       73.85       59.21     10.47 o 
   1   4   5      471.55      507.58     15.24 o 
   2   4   5       77.66       67.38      5.31 o 
   3   4   5        1.10        5.51      3.03 o 
   4   4   5        4.13       18.26     10.02 o 
   5   4   5       32.27       37.83      7.48 o 
   6   4   5       83.52       91.48     10.45 o 
   7   4   5        0.61        8.99      5.51 o 
   8   4   5        3.70       11.22      5.61 o 
   9   4   5        7.97       13.05      5.79 o 
  10   4   5       11.54       11.84     10.40 o 
 -14   5   5        0.04       -0.53      4.65 o 
 -13   5   5        0.31       -1.76      5.15 o 
 -12   5   5        0.12       -2.84      3.19 o 
 -11   5   5       18.74       10.13      3.34 o 
 -10   5   5        0.12       -3.07      3.32 o 
  -9   5   5      449.12      430.19     14.97 o 
  -8   5   5       40.32       40.01      4.69 o 
  -7   5   5        0.59        0.17      3.05 o 
  -6   5   5      411.89      423.91     12.43 o 
  -5   5   5       16.02       15.74      2.27 o 
  -4   5   5        4.67        3.24      1.70 o 
  -3   5   5        2.79        4.95      1.46 o 
  -2   5   5       18.75       24.16      6.93 o 
  -1   5   5      434.30      413.00     15.67 o 
   0   5   5        2.84        2.05      1.37 o 
   1   5   5        2.42        1.37      1.48 o 
   2   5   5       62.79       55.83      5.24 o 
   3   5   5       79.37       65.07     12.24 o 
   4   5   5       61.81       75.27     14.49 o 
   5   5   5       23.98       30.45     10.23 o 
   6   5   5      130.62      127.75     18.46 o 
   7   5   5        7.17       13.86      9.45 o 
   8   5   5        1.03       12.58      9.25 o 
   9   5   5        3.14        8.79      7.60 o 
  10   5   5        0.21       -4.84      7.50 o 
 -13   6   5        0.01       -3.76      4.16 o 
 -12   6   5       25.69       28.56      4.68 o 
 -11   6   5        4.46       -0.96      3.07 o 
 -10   6   5        1.31       -3.14      3.14 o 
  -9   6   5      247.45      219.62     12.38 o 
  -8   6   5       77.14       58.16      5.43 o 
  -7   6   5        7.27        6.65      2.92 o 
  -6   6   5     1047.70     1051.11     17.38 o 
  -5   6   5      231.64      242.92      8.26 o 
  -4   6   5      151.36      143.47      7.15 o 
  -3   6   5       11.14       10.74      5.45 o 
  -2   6   5       73.40       69.94      5.21 o 
  -1   6   5      217.85      198.41     15.87 o 
   0   6   5        9.57        3.58      2.35 o 
   1   6   5       21.32       16.37      4.98 o 
   2   6   5      254.05      284.40     23.86 o 
   3   6   5      144.36      111.53     17.62 o 
   4   6   5       10.25       19.12      8.27 o 
   5   6   5        5.57       14.32      9.86 o 
   6   6   5        5.60        7.16      7.37 o 
   7   6   5        1.12        4.64      6.88 o 
   8   6   5       10.26        9.27      5.19 o 
   9   6   5        0.17       -6.66      8.82 o 
  10   6   5        0.05       10.89      9.75 o 
 -13   7   5       20.68       28.53      6.64 o 
 -12   7   5       16.67       16.84      4.59 o 
 -11   7   5        1.75        0.60      3.40 o 
 -10   7   5        0.66        4.96      3.21 o 
  -9   7   5       17.35       20.36      4.34 o 
  -8   7   5        6.06        6.08      3.47 o 
  -7   7   5       18.44       19.11      3.79 o 
  -6   7   5       80.57       95.44      5.65 o 
  -5   7   5      641.76      549.57     29.49 o 
  -4   7   5       51.71       30.79      6.21 o 
  -3   7   5        0.18       -0.66      2.67 o 
  -2   7   5       80.23       98.87     11.70 o 
  -1   7   5        3.45        3.32      2.72 o 
   0   7   5       25.54       26.37      3.92 o 
   1   7   5        0.28       -1.37      4.63 o 
   2   7   5       60.79       54.58     11.45 o 
   3   7   5        0.04       -2.51      6.55 o 
   4   7   5       85.90       95.30     15.92 o 
   5   7   5        1.82       15.62      9.85 o 
   6   7   5       14.88       32.36     13.11 o 
   7   7   5        1.03       -2.62      7.23 o 
   8   7   5        0.00       12.95     10.33 o 
   9   7   5        4.17        4.65      8.02 o 
 -12   8   5        2.81        3.46      5.10 o 
 -11   8   5        1.42        5.19      5.11 o 
 -10   8   5        1.84        5.92      4.25 o 
  -9   8   5        0.01        3.85      8.70 o 
  -8   8   5        8.97        3.45      3.84 o 
  -7   8   5      307.97      282.05     36.33 o 
  -6   8   5        6.20        1.40      2.79 o 
  -5   8   5        4.66        7.60      4.71 o 
  -4   8   5        0.68       -3.43      3.43 o 
  -3   8   5       31.24       27.83      4.59 o 
  -2   8   5       32.49       40.57      5.79 o 
  -1   8   5        0.07       -2.94      2.94 o 
   0   8   5        9.81       14.36      3.74 o 
   1   8   5        2.14       -0.75      3.57 o 
   2   8   5       23.98       35.83     10.56 o 
   3   8   5       80.59      102.27     16.56 o 
   4   8   5       14.83       12.60      6.87 o 
   5   8   5        0.03        4.08      6.71 o 
   6   8   5        9.25       33.71     12.71 o 
   7   8   5        1.72       -4.04      7.47 o 
   8   8   5        3.78        0.16      8.34 o 
 -11   9   5        4.37        3.44      7.89 o 
 -10   9   5        1.20       11.94      8.26 o 
  -9   9   5        0.14       -0.44      6.33 o 
  -8   9   5       10.82       22.87      6.51 o 
  -7   9   5      181.47      157.77     17.71 o 
  -6   9   5      403.87      373.02     19.78 o 
  -5   9   5       79.16       78.71      8.88 o 
  -4   9   5       25.58       19.79      5.66 o 
  -3   9   5        0.42        1.51      4.51 o 
  -2   9   5       12.25       14.22      3.71 o 
  -1   9   5       18.85        6.76      5.06 o 
   0   9   5      115.67      119.78     17.94 o 
   1   9   5      356.84      387.48     34.39 o 
   2   9   5        5.12       17.70      9.59 o 
   3   9   5       14.46       -3.21      9.40 o 
   4   9   5        0.46       -3.74      6.69 o 
   5   9   5        1.52        0.71      7.25 o 
   6   9   5       21.84       21.70     12.94 o 
   7   9   5        6.09       24.42     12.69 o 
   8   9   5        2.49        0.66      8.04 o 
 -11  10   5        3.26        1.83      8.33 o 
 -10  10   5       14.20       17.98      6.40 o 
  -9  10   5       10.10       17.73      6.55 o 
  -8  10   5        2.49        5.15      4.32 o 
  -7  10   5        0.83        9.01      4.43 o 
  -6  10   5        7.88       10.47      4.73 o 
  -5  10   5        3.71        4.03      4.79 o 
  -4  10   5        1.39       -4.38      6.11 o 
  -3  10   5        1.98       -0.57      4.23 o 
  -2  10   5        0.00      -10.92     10.92 o 
  -1  10   5       76.35       60.84     13.41 o 
   0  10   5       51.96       64.04     15.38 o 
   1  10   5      366.14      419.80     34.66 o 
   2  10   5       35.81       42.96     12.88 o 
   3  10   5        1.08       -5.32      8.32 o 
   4  10   5        2.02       -3.81      6.76 o 
   5  10   5       13.47        9.31      7.78 o 
   6  10   5        5.99       15.19     10.16 o 
   7  10   5       34.89       50.83     17.49 o 
  -9  11   5        2.96        0.77      6.66 o 
  -8  11   5        3.79        3.12      4.65 o 
  -7  11   5        0.03        1.39      4.81 o 
  -6  11   5        0.53        4.14      6.01 o 
  -5  11   5        8.94        6.19      6.52 o 
  -4  11   5        0.50        4.00      5.42 o 
  -3  11   5       22.71       31.91     10.77 o 
  -2  11   5       29.96        8.18      6.26 o 
  -1  11   5       23.35       13.42      8.15 o 
   0  11   5      161.48      183.10     24.66 o 
   1  11   5        0.86        8.16      9.73 o 
   2  11   5       11.27       16.13      9.83 o 
   3  11   5       24.06       12.85      6.79 o 
   4  11   5        7.65        0.20      7.07 o 
   5  11   5        2.75        3.60      9.13 o 
   6  11   5        0.69       20.57     12.03 o 
  -8  12   5       26.63       31.02     11.14 o 
  -7  12   5        3.74        1.84      6.17 o 
  -6  12   5        0.45        0.02      4.94 o 
  -5  12   5        2.33        4.74      5.66 o 
  -4  12   5        0.22       -4.88      4.88 o 
  -3  12   5       17.89       29.02     10.44 o 
  -2  12   5        0.68       -1.39      7.03 o 
  -1  12   5        1.92        4.12      6.69 o 
   0  12   5        1.93        2.89      7.31 o 
   1  12   5       22.21       36.42     13.76 o 
   2  12   5        4.56        8.24      7.88 o 
   3  12   5        4.86        2.04      8.32 o 
   4  12   5        0.78       -0.13      7.68 o 
  -6  13   5        2.02        3.92      4.85 o 
  -5  13   5        3.65        3.92      4.91 o 
  -4  13   5        0.66        2.66      5.18 o 
  -3  13   5        0.17       -2.12      7.48 o 
  -2  13   5        0.10       -1.82      7.82 o 
  -1  13   5        2.80        6.58      7.25 o 
   0  13   5        0.78        5.43      8.79 o 
   1  13   5        0.03        9.56     11.44 o 
   2  13   5        3.68       -9.18      9.36 o 
 -14   0   6       25.92       58.50     15.32 o 
 -13   0   6        1.86        1.97      5.21 o 
 -12   0   6       48.12       58.41     13.77 o 
 -11   0   6      103.67       91.78     16.13 o 
 -10   0   6       77.28       77.85     14.29 o 
  -9   0   6        7.30       12.38      7.15 o 
  -8   0   6      106.85       92.86     13.61 o 
  -7   0   6        2.48        0.02      3.76 o 
  -6   0   6       19.22       24.22      7.32 o 
  -5   0   6      165.98      200.02     17.35 o 
  -4   0   6       21.96       13.97      5.13 o 
  -3   0   6      700.56      740.62     30.50 o 
  -2   0   6       13.40       13.37      3.54 o 
  -1   0   6       75.18       79.20      8.16 o 
   0   0   6      284.55      283.22     13.23 o 
   1   0   6      143.01      137.21      7.80 o 
   2   0   6      103.13      110.24     10.50 o 
   3   0   6      133.16      129.31     12.55 o 
   4   0   6      201.36      182.14     12.96 o 
   5   0   6     1001.61     1045.24     31.83 o 
   6   0   6      101.82      118.83     14.13 o 
   7   0   6       51.04       51.95      8.74 o 
   8   0   6        6.01       10.07      6.01 o 
   9   0   6        1.30        3.42      5.46 o 
  10   0   6        5.37       -1.88      5.40 o 
 -14   1   6        1.02        1.31      6.49 o 
 -13   1   6        0.73       10.76      6.06 o 
 -12   1   6        0.79       -2.49      4.25 o 
 -11   1   6       16.90       25.44      6.61 o 
 -10   1   6        0.82        6.25      4.11 o 
  -9   1   6        0.89        0.46      3.43 o 
  -8   1   6      188.64      197.55     14.07 o 
  -7   1   6       27.19       21.22      8.42 o 
  -6   1   6      316.52      345.67     16.79 o 
  -5   1   6      253.67      253.60     10.28 o 
  -4   1   6      274.10      290.63     10.18 o 
  -3   1   6      898.20      877.60     14.97 o 
  -2   1   6      158.96      167.85      9.05 o 
  -1   1   6       35.29       26.59      4.50 o 
   0   1   6      108.98      108.94      4.92 o 
   1   1   6       41.88       37.80      3.01 o 
   2   1   6       14.50       17.71      2.42 o 
   3   1   6        5.84        6.50      3.38 o 
   4   1   6       85.08       95.72      6.89 o 
   5   1   6      309.00      350.32     14.64 o 
   6   1   6       89.73      102.21      8.91 o 
   7   1   6        4.13        1.60      3.97 o 
   8   1   6        1.10        8.75      6.12 o 
   9   1   6       15.29       13.89      6.24 o 
  10   1   6        0.52       -0.73      4.45 o 
 -14   2   6        2.95        7.78      5.45 o 
 -13   2   6        6.93       13.76      6.14 o 
 -12   2   6       16.81       20.12      6.40 o 
 -11   2   6        0.75       -0.31      3.82 o 
 -10   2   6       50.25       39.71      7.29 o 
  -9   2   6        6.18       11.41      4.59 o 
  -8   2   6       13.54       16.74      4.93 o 
  -7   2   6       14.57       10.75      5.97 o 
  -6   2   6      145.29      158.84     11.41 o 
  -5   2   6        3.27        3.79      1.97 o 
  -4   2   6       88.05       87.08      5.68 o 
  -3   2   6      571.73      549.74     18.09 o 
  -2   2   6      704.95      728.88     16.07 o 
  -1   2   6        0.92        2.65      2.84 o 
   0   2   6      181.58      180.84      9.94 o 
   1   2   6       52.20       50.45      4.93 o 
   2   2   6       63.62       60.05      6.08 o 
   3   2   6      130.65      115.72      6.20 o 
   4   2   6      144.93      159.50      7.36 o 
   5   2   6        7.74        6.42      5.88 o 
   6   2   6        1.84       -1.61      3.92 o 
   7   2   6       22.73        8.59      7.32 o 
   8   2   6        0.28        0.54      7.75 o 
   9   2   6        0.01        8.09      5.93 o 
  10   2   6        0.39        6.76      5.61 o 
 -14   3   6        0.68       12.91      5.75 o 
 -13   3   6        5.19       19.16      5.39 o 
 -12   3   6       26.65       34.72      6.19 o 
 -11   3   6       38.04       54.95      7.43 o 
 -10   3   6      111.42       95.91      9.10 o 
  -9   3   6        2.44        2.36      3.32 o 
  -8   3   6     1053.42     1110.53     26.98 o 
  -7   3   6      247.87      263.73     12.82 o 
  -6   3   6        2.71        2.03      2.68 o 
  -5   3   6        2.14        3.57      2.04 o 
  -4   3   6       34.06       31.44      2.75 o 
  -3   3   6        0.39        1.27      1.58 o 
  -2   3   6       19.86       18.42      2.91 o 
  -1   3   6       26.38       22.32      3.48 o 
   0   3   6      164.61      150.41      9.50 o 
   1   3   6       22.49        8.06      4.43 o 
   2   3   6       27.90       12.31      5.86 o 
   3   3   6       42.61       48.95      5.88 o 
   4   3   6        8.55        6.92      2.80 o 
   5   3   6        5.89       -0.18      4.02 o 
   6   3   6        6.20       19.07      5.90 o 
   7   3   6        3.88       10.15      6.00 o 
   8   3   6        7.07       11.01      5.99 o 
   9   3   6        0.83       14.69      6.76 o 
 -14   4   6        0.14        4.08      4.34 o 
 -13   4   6        4.42       12.69      4.72 o 
 -12   4   6        0.14        4.94      4.07 o 
 -11   4   6       11.92        9.08      3.62 o 
 -10   4   6       30.81       49.72      6.79 o 
  -9   4   6       67.90       65.68      7.30 o 
  -8   4   6      896.05      861.33     24.01 o 
  -7   4   6        3.96        2.99      3.55 o 
  -6   4   6        3.12        2.05      2.80 o 
  -5   4   6      136.51      125.30      6.68 o 
  -4   4   6       41.31       39.92      2.91 o 
  -3   4   6        5.57        2.87      1.62 o 
  -2   4   6        0.26        0.72      2.54 o 
  -1   4   6        8.00        2.36      3.31 o 
   0   4   6       16.81       22.89      3.86 o 
   1   4   6       41.61       43.00      5.43 o 
   2   4   6       27.80       22.80      7.75 o 
   3   4   6      260.11      245.06     23.00 o 
   4   4   6       29.94       35.71      7.80 o 
   5   4   6        9.96        5.34      5.66 o 
   6   4   6        0.00        7.11      5.18 o 
   7   4   6        0.00        3.15      4.54 o 
   8   4   6        3.03        2.00      4.85 o 
   9   4   6        0.01        6.81      9.11 o 
 -13   5   6        6.54        1.54      5.07 o 
 -12   5   6        3.00       -1.13      3.70 o 
 -11   5   6       36.50       40.82      5.48 o 
 -10   5   6        2.97        4.75      3.04 o 
  -9   5   6       28.15       20.78      6.05 o 
  -8   5   6      148.36      140.90     10.10 o 
  -7   5   6       16.24       14.38      4.86 o 
  -6   5   6        1.00       -1.08      2.65 o 
  -5   5   6      241.63      258.00      9.79 o 
  -4   5   6       37.40       34.77      3.64 o 
  -3   5   6        0.02        1.91      1.80 o 
  -2   5   6       55.90       58.32      4.63 o 
  -1   5   6      191.69      187.34     11.30 o 
   0   5   6      127.07      122.31     15.55 o 
   1   5   6        1.57       10.85      6.45 o 
   2   5   6        0.78       -9.20      9.20 o 
   3   5   6       20.94       16.74      8.16 o 
   4   5   6        3.70       12.17      8.41 o 
   5   5   6        0.03       11.77      8.68 o 
   6   5   6        1.98       -0.98      7.78 o 
   7   5   6       15.92       26.06     10.46 o 
   8   5   6       13.29        5.51      6.63 o 
   9   5   6        0.16        6.49      8.96 o 
 -13   6   6        2.77        0.92      4.66 o 
 -12   6   6        1.03        1.27      3.51 o 
 -11   6   6        6.98        7.17      3.88 o 
 -10   6   6        0.61        2.36      3.46 o 
  -9   6   6        7.85        1.75      2.66 o 
  -8   6   6        4.53        2.51      2.25 o 
  -7   6   6       12.02        9.36      2.51 o 
  -6   6   6        8.13        8.22      2.62 o 
  -5   6   6       30.87       23.50      3.10 o 
  -4   6   6       90.87       88.51      6.85 o 
  -3   6   6       11.14       13.18      4.69 o 
  -2   6   6       86.03       84.35      9.77 o 
  -1   6   6       31.51       25.74      7.19 o 
   0   6   6        4.21        9.21      6.45 o 
   1   6   6        2.92       11.56      7.80 o 
   2   6   6       17.04        4.33      5.20 o 
   3   6   6       13.73       11.45      6.60 o 
   4   6   6        0.80        7.30      6.80 o 
   5   6   6        0.02        9.89      9.51 o 
   6   6   6        0.01       -6.58      7.65 o 
   7   6   6        3.57       12.04     10.64 o 
   8   6   6        1.30       15.17     10.74 o 
 -12   7   6       16.82       30.62     18.62 o 
 -11   7   6        0.06       -1.91      6.27 o 
 -10   7   6        9.41        5.90      5.88 o 
  -9   7   6        0.03        2.84      3.40 o 
  -8   7   6       44.68       51.05      8.09 o 
  -7   7   6      276.96      280.25     21.43 o 
  -6   7   6        7.24        2.85      2.93 o 
  -5   7   6      306.79      301.88     12.10 o 
  -4   7   6        6.44        4.71      6.87 o 
  -3   7   6        3.00       -3.68      6.29 o 
  -2   7   6       19.68       15.86      4.50 o 
  -1   7   6       48.91       46.15     11.08 o 
   0   7   6        0.79       -1.79      5.42 o 
   1   7   6        1.53        1.22      6.13 o 
   2   7   6        0.93       -4.94      8.18 o 
   3   7   6       12.51        5.96      6.94 o 
   4   7   6       11.90       11.58      8.04 o 
   5   7   6        2.94       11.65     10.47 o 
   6   7   6       14.22       31.74     12.36 o 
   7   7   6       21.97       25.20     12.32 o 
   8   7   6        1.50        9.45      7.61 o 
 -12   8   6        1.25        9.38      5.70 o 
 -11   8   6        5.93        7.80      5.33 o 
 -10   8   6        0.00       -0.78      4.25 o 
  -9   8   6       16.36       22.51      6.51 o 
  -8   8   6        7.15        8.18      4.42 o 
  -7   8   6        2.17        6.01      4.38 o 
  -6   8   6      130.82      126.41     10.97 o 
  -5   8   6      174.11      183.11     13.39 o 
  -4   8   6       85.09       78.03      9.16 o 
  -3   8   6        0.31       -7.62      7.62 o 
  -2   8   6        3.99        4.65      3.64 o 
  -1   8   6        9.16        6.40      5.40 o 
   0   8   6       13.15       11.57      7.79 o 
   1   8   6       59.29       88.09     15.69 o 
   2   8   6      108.16       95.76     16.84 o 
   3   8   6        8.56       -8.36      8.71 o 
   4   8   6        5.71        6.82      7.37 o 
   5   8   6        0.11        2.09      5.98 o 
   6   8   6       15.50       39.18     14.84 o 
   7   8   6        7.87       -0.58      8.80 o 
 -11   9   6       17.32       15.25      9.59 o 
 -10   9   6        3.34        8.00      7.33 o 
  -9   9   6        1.33       -1.53      5.91 o 
  -8   9   6        3.39       10.94      8.62 o 
  -7   9   6        9.19       15.13      8.15 o 
  -6   9   6       17.67       28.56     10.04 o 
  -5   9   6       15.67        7.51      6.04 o 
  -4   9   6      127.05      122.94     18.60 o 
  -3   9   6        3.88        0.62      4.76 o 
  -2   9   6       24.16       15.26      7.56 o 
  -1   9   6        3.14        6.75      5.18 o 
   0   9   6        0.02       -0.26      5.93 o 
   1   9   6        3.23       16.04      9.18 o 
   2   9   6       19.41       17.08      8.79 o 
   3   9   6       10.34        8.13      6.84 o 
   4   9   6        5.49        8.23      8.09 o 
   5   9   6        0.98       13.66     10.43 o 
   6   9   6        0.04       17.18     12.42 o 
 -10  10   6        8.36        7.50      7.10 o 
  -9  10   6        0.25        0.96      5.87 o 
  -8  10   6        6.05        6.80      7.29 o 
  -7  10   6       12.62       28.21      9.84 o 
  -6  10   6       74.92       61.32     13.66 o 
  -5  10   6        5.27        6.36      6.31 o 
  -4  10   6       14.42       14.19      8.06 o 
  -3  10   6        1.86       -0.52      5.00 o 
  -2  10   6        2.59        0.08      6.92 o 
  -1  10   6        2.50        2.45      6.28 o 
   0  10   6        5.01       16.88      9.59 o 
   1  10   6        5.62       21.71     11.78 o 
   2  10   6       40.33       37.09     11.42 o 
   3  10   6        2.89       -3.37      8.64 o 
   4  10   6       13.06       21.39     10.78 o 
   5  10   6       15.64       15.59     10.39 o 
  -9  11   6        6.32        3.00      5.63 o 
  -8  11   6        2.03       -0.68      5.76 o 
  -7  11   6       22.67       38.02     12.36 o 
  -6  11   6       60.26       43.99     12.64 o 
  -5  11   6        1.40        8.77      7.07 o 
  -4  11   6        3.47        4.64      5.58 o 
  -3  11   6        8.70        5.31      5.58 o 
  -2  11   6        1.20       -9.47      9.74 o 
  -1  11   6        8.79       10.26      7.44 o 
   0  11   6        8.94       21.10     10.69 o 
   1  11   6        8.25       20.31     10.74 o 
   2  11   6       23.70       18.60      7.49 o 
   3  11   6        2.63       -1.80      7.19 o 
   4  11   6        0.82       -1.90      6.89 o 
  -7  12   6        7.27       12.97      7.50 o 
  -6  12   6       10.30       18.41     10.01 o 
  -5  12   6        2.07       -1.41      6.97 o 
  -4  12   6        0.02        7.47      4.77 o 
  -3  12   6       10.18        0.26      7.82 o 
  -2  12   6       69.17       48.27     15.24 o 
  -1  12   6       46.03       58.19     15.98 o 
   0  12   6        6.50       16.00     11.07 o 
   1  12   6       15.59       20.81     11.32 o 
   2  12   6        9.41        9.91      8.11 o 
  -4  13   6        4.11        3.64      8.84 o 
  -3  13   6        6.69        3.18      6.03 o 
  -2  13   6        2.47      -10.36     10.36 o 
  -1  13   6        1.86        8.09      8.23 o 
 -14   1   7       13.80       19.90      7.45 o 
 -13   1   7        2.09        4.05      4.47 o 
 -12   1   7        1.74        2.13      3.97 o 
 -11   1   7        9.41        5.03      4.16 o 
 -10   1   7       83.32       87.48     10.91 o 
  -9   1   7       52.71       47.20      7.66 o 
  -8   1   7       42.14       48.79      7.67 o 
  -7   1   7      143.69      152.23     12.44 o 
  -6   1   7        0.01       -0.40      3.36 o 
  -5   1   7       51.65       66.07      5.91 o 
  -4   1   7        0.24        2.15      2.06 o 
  -3   1   7       43.61       37.51      4.55 o 
  -2   1   7      295.45      311.02     17.74 o 
  -1   1   7        8.45       10.22      1.95 o 
   0   1   7       10.65        9.38      3.07 o 
   1   1   7       13.86       13.47      3.43 o 
   2   1   7       37.10       33.57      4.17 o 
   3   1   7       42.31       45.09      4.09 o 
   4   1   7        1.04        5.93      3.01 o 
   5   1   7        3.70        5.91      3.86 o 
   6   1   7       29.65       35.15      6.62 o 
   7   1   7        0.00       -1.60      5.62 o 
   8   1   7        1.01        0.08      6.72 o 
   9   1   7        1.86       -1.10      8.96 o 
 -14   2   7        0.87        4.11      5.04 o 
 -13   2   7       19.78       22.95      6.95 o 
 -12   2   7        0.52        4.28      3.66 o 
 -11   2   7        5.66        9.91      5.07 o 
 -10   2   7        3.62        8.83      3.96 o 
  -9   2   7       14.90        8.51      3.43 o 
  -8   2   7      118.57      117.04     11.14 o 
  -7   2   7      466.02      486.20     23.74 o 
  -6   2   7       10.23        9.50      3.62 o 
  -5   2   7        6.65       12.54      3.72 o 
  -4   2   7       32.77       28.63      3.13 o 
  -3   2   7       37.48       45.76      4.94 o 
  -2   2   7      216.97      203.00      9.61 o 
  -1   2   7       25.24       26.87      4.67 o 
   0   2   7       12.33        0.55      3.46 o 
   1   2   7        5.98        1.97      3.30 o 
   2   2   7       20.09       23.53      5.00 o 
   3   2   7       21.97       24.09      3.89 o 
   4   2   7        3.98       -3.07      3.75 o 
   5   2   7      123.20      160.23     12.15 o 
   6   2   7       84.14       88.85      9.76 o 
   7   2   7        4.04        3.86      4.67 o 
   8   2   7        9.01       15.23      6.86 o 
 -14   3   7        8.49       12.57      4.69 o 
 -13   3   7        0.81        9.90      4.99 o 
 -12   3   7        3.78        9.96      4.34 o 
 -11   3   7        6.96        4.14      4.62 o 
 -10   3   7        4.17        7.10      5.17 o 
  -9   3   7      331.50      349.79     16.49 o 
  -8   3   7       57.18       66.87      7.41 o 
  -7   3   7      121.71      142.38     10.60 o 
  -6   3   7       17.97       16.95      3.81 o 
  -5   3   7        5.23        3.96      3.29 o 
  -4   3   7       17.90       18.16      3.59 o 
  -3   3   7        2.28        3.39      2.34 o 
  -2   3   7      249.85      243.07     11.07 o 
  -1   3   7       12.07        5.67      5.17 o 
   0   3   7       69.07       57.77      6.36 o 
   1   3   7       42.57       48.57      7.67 o 
   2   3   7        0.50       -3.18      4.21 o 
   3   3   7        0.09       10.43      4.60 o 
   4   3   7       11.97        4.15     13.40 o 
   5   3   7        6.33       12.33      6.08 o 
   6   3   7       19.79       18.57      6.63 o 
   7   3   7        4.83       11.46      6.35 o 
   8   3   7        2.31        1.21      5.27 o 
 -13   4   7        0.88       -3.61      3.61 o 
 -12   4   7        4.46        9.55      4.58 o 
 -11   4   7        2.11        8.31      5.42 o 
 -10   4   7       10.85       10.14      5.23 o 
  -9   4   7      107.99      112.10      9.66 o 
  -8   4   7        7.25        7.93      2.84 o 
  -7   4   7      215.23      229.03     12.46 o 
  -6   4   7        0.34        3.08      3.62 o 
  -5   4   7       36.44       30.82      4.06 o 
  -4   4   7        5.19        3.13      2.60 o 
  -3   4   7        0.00        1.16      3.86 o 
  -2   4   7       12.08        9.01      3.41 o 
  -1   4   7        2.67        0.86      5.43 o 
   0   4   7        2.04        5.22      4.65 o 
   1   4   7        0.76       -3.49      6.65 o 
   2   4   7       35.57       31.46      8.70 o 
   3   4   7       76.04      101.58     15.57 o 
   4   4   7        3.84       20.07      8.72 o 
   5   4   7        0.02        3.08      6.06 o 
   6   4   7        3.57        0.02      7.05 o 
   7   4   7        5.16       12.11     10.20 o 
   8   4   7       13.03        8.84      8.56 o 
 -13   5   7        0.25        1.45      3.89 o 
 -12   5   7        3.20        6.50      4.67 o 
 -11   5   7        2.34        1.47      5.05 o 
 -10   5   7        1.15        1.04      3.17 o 
  -9   5   7       25.86       27.23      5.33 o 
  -8   5   7       11.32        8.81      3.44 o 
  -7   5   7      127.15      116.98      8.92 o 
  -6   5   7       29.14       20.59      4.71 o 
  -5   5   7      107.87      107.08      6.86 o 
  -4   5   7       56.62       54.10      4.84 o 
  -3   5   7        0.11       -3.71      3.71 o 
  -2   5   7        6.89        1.98      3.15 o 
  -1   5   7       75.55       78.33      9.44 o 
   0   5   7        0.01        0.38      5.54 o 
   1   5   7      136.45      139.73     18.80 o 
   2   5   7        2.55        3.21      4.71 o 
   3   5   7        2.07        6.62      6.22 o 
   4   5   7       34.28       41.29     12.09 o 
   5   5   7        7.23        4.17      6.28 o 
   6   5   7        5.90        1.83      6.41 o 
   7   5   7        5.84       10.58      8.90 o 
   8   5   7        9.86       18.19     11.34 o 
 -12   6   7        2.16       -1.89      4.13 o 
 -11   6   7        9.15        3.90      8.71 o 
 -10   6   7       14.68        8.92      4.38 o 
  -9   6   7        0.08       -0.16      6.25 o 
  -8   6   7       98.66      105.33     12.47 o 
  -7   6   7       42.71       27.39      6.49 o 
  -6   6   7       95.60       81.43      7.81 o 
  -5   6   7       23.06       16.48      5.39 o 
  -4   6   7      459.61      506.48     23.40 o 
  -3   6   7       15.38        8.62      4.43 o 
  -2   6   7       68.30       75.78      7.96 o 
  -1   6   7        0.82       -4.59      5.10 o 
   0   6   7        4.04        6.28      7.07 o 
   1   6   7       15.54       13.73      6.54 o 
   2   6   7       35.75       29.75      8.78 o 
   3   6   7        7.70       12.92      7.77 o 
   4   6   7       49.02       43.72     12.32 o 
   5   6   7        2.61       11.83      9.53 o 
   6   6   7        0.06       -0.85      6.80 o 
   7   6   7        0.19        0.62      8.39 o 
 -12   7   7       80.15      115.81     18.64 o 
 -11   7   7        0.02       -6.62     11.30 o 
 -10   7   7       15.96       10.36      7.73 o 
  -9   7   7        4.88       -3.94      5.34 o 
  -8   7   7        6.34       -3.58      5.23 o 
  -7   7   7       13.46       11.26      6.78 o 
  -6   7   7        6.98        4.69      3.65 o 
  -5   7   7       15.14       12.48      5.07 o 
  -4   7   7      296.32      318.18     18.96 o 
  -3   7   7       88.62       67.71      9.41 o 
  -2   7   7        0.71       -1.15      6.56 o 
  -1   7   7        7.84        8.19      6.43 o 
   0   7   7       23.02       20.86      9.50 o 
   1   7   7        0.04       12.99      7.84 o 
   2   7   7        9.07        2.42      5.77 o 
   3   7   7        7.33       12.88      8.86 o 
   4   7   7        6.96        2.12      7.17 o 
   5   7   7        0.00       14.15     10.38 o 
   6   7   7       13.12       17.65     10.72 o 
 -11   8   7       15.19       15.02     10.28 o 
 -10   8   7        0.02        1.17      7.16 o 
  -9   8   7        3.18       13.85      9.42 o 
  -8   8   7        6.93       13.71      7.48 o 
  -7   8   7        6.78       17.23      8.49 o 
  -6   8   7       84.73       96.10     16.98 o 
  -5   8   7      138.63      140.39     13.11 o 
  -4   8   7        5.38        2.23      4.22 o 
  -3   8   7       12.99        8.27      3.43 o 
  -2   8   7        0.12        3.94      6.24 o 
  -1   8   7       19.47       14.95      7.05 o 
   0   8   7        0.00       -2.69      4.83 o 
   1   8   7        1.73       14.77      9.29 o 
   2   8   7        0.00       -3.70      7.23 o 
   3   8   7        0.97       -0.76      5.45 o 
   4   8   7        9.24       15.96      8.72 o 
   5   8   7       27.95       59.26     15.81 o 
   6   8   7        8.31       25.59     12.95 o 
 -10   9   7        0.02        6.20      7.32 o 
  -9   9   7        2.09       -3.48      5.12 o 
  -8   9   7        0.32       -5.79      6.02 o 
  -7   9   7       11.29        7.10      5.22 o 
  -6   9   7       21.71       32.79     10.83 o 
  -5   9   7      125.02      124.98     19.76 o 
  -4   9   7      155.68      145.82     16.37 o 
  -3   9   7        9.73        2.50      4.96 o 
  -2   9   7        1.46        2.03      5.54 o 
  -1   9   7        6.65       15.32      9.06 o 
   0   9   7        1.14       -0.61      5.61 o 
   1   9   7       12.05       28.45     10.99 o 
   2   9   7       48.26       35.53     11.19 o 
   3   9   7       39.61       52.29     13.73 o 
   4   9   7        2.58       12.51      8.22 o 
   5   9   7        0.24        8.87      9.34 o 
  -9  10   7        0.44        4.64      8.20 o 
  -8  10   7        1.15        0.11      6.03 o 
  -7  10   7       12.75       22.04     10.05 o 
  -6  10   7        3.19        2.07      4.67 o 
  -5  10   7        0.81       10.90      7.90 o 
  -4  10   7        2.61        3.65      4.58 o 
  -3  10   7        0.24       -1.19      5.53 o 
  -2  10   7        3.38        3.80      6.52 o 
  -1  10   7        5.63        7.48      5.94 o 
   0  10   7       24.37       33.85     12.52 o 
   1  10   7        6.81       28.94     12.14 o 
   2  10   7       71.60       72.70     16.66 o 
   3  10   7       20.90       14.19     10.07 o 
   4  10   7        1.23        3.83      8.86 o 
  -7  11   7        3.44        7.68      8.55 o 
  -6  11   7        3.55       16.03      9.34 o 
  -5  11   7        1.78       13.81      8.13 o 
  -4  11   7        1.98       -4.83      5.07 o 
  -3  11   7        0.24       -7.47      9.68 o 
  -2  11   7        4.18        6.40      7.25 o 
  -1  11   7        7.67        5.53      8.01 o 
   0  11   7        2.80       12.85     10.43 o 
   1  11   7       28.87       32.86     13.97 o 
   2  11   7       19.94       27.37     10.82 o 
  -4  12   7        1.92        1.97      7.22 o 
  -3  12   7        1.40       -6.92      9.17 o 
  -2  12   7        0.73       -3.44      6.75 o 
  -1  12   7        1.57        4.41      8.79 o 
 -13   0   8        0.07       -4.23      6.84 o 
 -12   0   8        5.08        5.09      6.50 o 
 -11   0   8       32.56       48.20     11.85 o 
 -10   0   8        2.29        5.78      6.13 o 
  -9   0   8       95.49      109.30     17.03 o 
  -8   0   8       92.94      125.04     17.34 o 
  -7   0   8       52.93       61.72     12.15 o 
  -6   0   8       87.50       91.49     13.91 o 
  -5   0   8        0.98        2.54      3.81 o 
  -4   0   8       29.54       30.27      8.09 o 
  -3   0   8      106.05      105.81      7.87 o 
  -2   0   8       86.31       71.61     28.29 o 
  -1   0   8       46.80       69.27     25.36 o 
   0   0   8       28.45       37.00      7.30 o 
   1   0   8        4.01        5.62      4.38 o 
   2   0   8        0.30       -3.75      4.56 o 
   3   0   8        3.70        8.77      8.17 o 
   4   0   8        7.05        3.44      7.37 o 
   5   0   8        3.27        1.02      7.20 o 
   6   0   8      103.86      114.46     22.63 o 
   7   0   8       31.73       54.21     18.14 o 
 -13   1   8        7.36       13.89      5.30 o 
 -12   1   8        8.71        3.47      3.98 o 
 -11   1   8        5.49        8.19      4.64 o 
 -10   1   8        2.04        3.51      5.33 o 
  -9   1   8        0.30        1.90      3.07 o 
  -8   1   8        2.20        3.28      3.74 o 
  -7   1   8       24.90       25.93      6.03 o 
  -6   1   8       76.54       73.64      9.08 o 
  -5   1   8       18.08       14.83      4.71 o 
  -4   1   8       47.62       46.41      6.99 o 
  -3   1   8      167.08      168.45     12.66 o 
  -2   1   8        1.44        7.65      3.78 o 
  -1   1   8      116.21      123.02      8.65 o 
   0   1   8       13.79       22.12      3.56 o 
   1   1   8        8.63        7.97      3.12 o 
   2   1   8        0.06       -2.47      3.42 o 
   3   1   8        2.68       -4.15      4.29 o 
   4   1   8        0.04        8.09      8.88 o 
   5   1   8        8.77       16.94      7.89 o 
   6   1   8        0.00       19.87      8.79 o 
   7   1   8       52.66       56.23     11.29 o 
 -13   2   8        0.66        0.73      4.13 o 
 -12   2   8        1.08       -3.45      6.21 o 
 -11   2   8       14.08       14.07      5.47 o 
 -10   2   8        6.53        6.92      4.14 o 
  -9   2   8        5.74        4.63      3.51 o 
  -8   2   8       21.97       16.43      4.97 o 
  -7   2   8        0.49        2.69      4.17 o 
  -6   2   8       26.68       31.54      7.22 o 
  -5   2   8        3.54        2.28      2.59 o 
  -4   2   8      106.36      116.57      9.00 o 
  -3   2   8        2.05        1.25      2.72 o 
  -2   2   8        9.12       16.29      4.12 o 
  -1   2   8      179.95      174.44     10.88 o 
   0   2   8       38.74       32.21      4.70 o 
   1   2   8        4.51        5.72      5.49 o 
   2   2   8       25.45       23.25      4.19 o 
   3   2   8       33.35       39.33      6.59 o 
   4   2   8        2.11        1.88      5.11 o 
   5   2   8       41.68       40.14     16.18 o 
   6   2   8        1.82        5.43      6.44 o 
   7   2   8        0.05        8.86      5.80 o 
 -13   3   8        2.60        8.61      4.62 o 
 -12   3   8        0.01        1.67      4.35 o 
 -11   3   8        0.58        6.11      4.48 o 
 -10   3   8        0.78        2.06      3.21 o 
  -9   3   8       38.26       26.36      6.36 o 
  -8   3   8      108.67      115.80      9.93 o 
  -7   3   8       64.63       70.47      7.56 o 
  -6   3   8      591.80      647.20     21.24 o 
  -5   3   8        5.57        9.47      3.70 o 
  -4   3   8       24.73       27.17      4.18 o 
  -3   3   8        1.54        0.22      2.59 o 
  -2   3   8       49.67       38.60      5.79 o 
  -1   3   8        3.39       -1.03      5.24 o 
   0   3   8        5.12        1.97      3.51 o 
   1   3   8        7.65       10.54      4.87 o 
   2   3   8       13.68       22.96      5.42 o 
   3   3   8       10.28       -5.03      8.77 o 
   4   3   8        0.11        5.17      5.34 o 
   5   3   8        1.69        7.68      4.55 o 
   6   3   8        0.07        5.67      5.57 o 
   7   3   8        3.08       11.13      5.98 o 
 -12   4   8        1.41        3.88      3.62 o 
 -11   4   8        9.22       11.62      4.31 o 
 -10   4   8       15.90       24.43      5.24 o 
  -9   4   8        1.86        7.21      3.42 o 
  -8   4   8        0.86        6.11      5.40 o 
  -7   4   8      170.17      164.27     11.08 o 
  -6   4   8      172.41      165.67     10.81 o 
  -5   4   8        0.69        2.27      2.39 o 
  -4   4   8       46.01       47.78      6.55 o 
  -3   4   8        0.60        1.59      2.55 o 
  -2   4   8        0.17       -0.05      3.21 o 
  -1   4   8       43.89       35.29      5.75 o 
   0   4   8       11.48        3.81      4.51 o 
   1   4   8        1.04       -4.24      4.24 o 
   2   4   8       20.85       20.96      6.45 o 
   3   4   8        0.00        2.63     12.46 o 
   4   4   8       15.86       17.91      7.70 o 
   5   4   8       35.32       34.22     11.60 o 
   6   4   8        8.93        8.24      8.24 o 
 -12   5   8       23.09       20.91      7.02 o 
 -11   5   8        4.35        8.85      4.76 o 
 -10   5   8        0.60       -0.98      6.84 o 
  -9   5   8        0.32       -1.01      7.68 o 
  -8   5   8        0.30        1.04      4.37 o 
  -7   5   8       84.81       86.88     11.13 o 
  -6   5   8       16.44       16.35      5.62 o 
  -5   5   8        0.77       -3.99      3.99 o 
  -4   5   8        5.38       -0.13      3.77 o 
  -3   5   8      117.27      120.43      9.00 o 
  -2   5   8       12.73        5.47      8.66 o 
  -1   5   8        3.65        2.39      4.51 o 
   0   5   8        4.30        0.53      5.38 o 
   1   5   8       30.55       12.86      5.38 o 
   2   5   8       20.47       41.55     11.38 o 
   3   5   8        0.10        4.18      6.46 o 
   4   5   8        0.69       18.63      9.95 o 
   5   5   8        1.19        6.30      6.00 o 
   6   5   8        1.92        3.27      6.71 o 
 -11   6   8        0.59       -1.32      5.18 o 
 -10   6   8        1.15       -0.89      5.77 o 
  -9   6   8        1.50       -1.04      3.85 o 
  -8   6   8        5.40       -2.31      5.24 o 
  -7   6   8        5.60        7.93      4.59 o 
  -6   6   8        9.39        0.04      5.34 o 
  -5   6   8        4.40        6.90      4.78 o 
  -4   6   8        0.10        4.05      4.28 o 
  -3   6   8       30.53       41.51      6.88 o 
  -2   6   8        7.42        5.65      8.56 o 
  -1   6   8        6.65        5.84      4.07 o 
   0   6   8       22.02       30.53      7.88 o 
   1   6   8        0.18       -3.46      6.60 o 
   2   6   8        0.19       -6.87      7.30 o 
   3   6   8        4.30        6.42      8.04 o 
   4   6   8        6.12       21.38     10.68 o 
   5   6   8        3.11       -0.87      6.14 o 
 -11   7   8        0.48       -4.60      9.82 o 
 -10   7   8        2.32        9.03     14.26 o 
  -9   7   8       11.89        8.59      8.76 o 
  -8   7   8        6.72        2.41     10.32 o 
  -7   7   8        3.43       -1.93      7.14 o 
  -6   7   8       32.11       28.63      9.44 o 
  -5   7   8       52.98       53.99      9.02 o 
  -4   7   8      102.95      101.55     12.19 o 
  -3   7   8       31.69       27.64      5.73 o 
  -2   7   8       32.40       39.06      8.03 o 
  -1   7   8        1.86        0.86      6.44 o 
   0   7   8       22.62       27.36     10.74 o 
   1   7   8        1.43       -9.40      9.40 o 
   2   7   8        6.86        4.86      5.94 o 
   3   7   8        0.51        1.96      8.11 o 
   4   7   8        5.39       22.25     11.21 o 
   5   7   8        2.40       17.98     11.41 o 
 -10   8   8        3.83        4.06      5.83 o 
  -9   8   8        7.24        7.28      6.73 o 
  -8   8   8        2.25        8.67      6.74 o 
  -7   8   8        1.73       -6.60      7.09 o 
  -6   8   8        1.03       -1.64      5.97 o 
  -5   8   8       21.82       19.77      6.90 o 
  -4   8   8        0.35        2.35      5.23 o 
  -3   8   8       50.85       47.29      9.05 o 
  -2   8   8        8.17        1.24      4.83 o 
  -1   8   8       10.11        8.79      6.35 o 
   0   8   8        3.62        6.49      7.64 o 
   1   8   8        5.14        1.98      8.16 o 
   2   8   8        2.65       -0.66      7.58 o 
   3   8   8       18.38       25.80     11.14 o 
   4   8   8        7.65       19.51     10.93 o 
  -9   9   8        3.66        3.75      5.85 o 
  -8   9   8        1.04        7.43      6.25 o 
  -7   9   8        0.01       -5.12      6.24 o 
  -6   9   8        6.14        3.44      4.98 o 
  -5   9   8        0.61       -0.49      4.95 o 
  -4   9   8       14.58       17.28      5.06 o 
  -3   9   8       38.91       41.78      9.18 o 
  -2   9   8       22.97       21.05     10.36 o 
  -1   9   8        0.39        2.02      6.03 o 
   0   9   8        3.94        2.10      7.49 o 
   1   9   8        0.74      -11.12     11.12 o 
   2   9   8        2.35        0.19      8.70 o 
   3   9   8        0.85        0.06      6.93 o 
  -7  10   8        0.22       -3.31      6.08 o 
  -6  10   8       12.49       19.45     10.02 o 
  -5  10   8        2.34        0.28      5.30 o 
  -4  10   8       20.00       13.53      7.00 o 
  -3  10   8        4.08        3.47      4.67 o 
  -2  10   8        0.75       -3.66      5.67 o 
  -1  10   8        0.25       -2.12      6.00 o 
   0  10   8        3.16       14.73      9.70 o 
   1  10   8        0.04      -11.18     11.18 o 
  -4  11   8       11.50       -4.35      6.74 o 
  -3  11   8        0.02       -7.58      7.82 o 
  -2  11   8        3.79        9.14      8.20 o 
 -12   1   9        1.80        2.61      4.15 o 
 -11   1   9        0.21        0.29      3.95 o 
 -10   1   9        1.14        1.80      3.56 o 
  -9   1   9        0.64        2.96      3.75 o 
  -8   1   9       46.59       51.29      8.44 o 
  -7   1   9       17.10       17.51      5.44 o 
  -6   1   9       12.02       13.08      4.66 o 
  -5   1   9       24.32       31.27      7.09 o 
  -4   1   9        1.14        3.06      3.11 o 
  -3   1   9        0.60       10.99      9.95 o 
  -2   1   9        1.21        5.24     10.82 o 
  -1   1   9       31.00       43.53      7.22 o 
   0   1   9       22.71       18.91      5.14 o 
   1   1   9        0.13       -1.11      3.49 o 
   2   1   9        0.62        3.52      4.54 o 
   3   1   9        0.00        1.83      5.36 o 
   4   1   9        5.07        8.85      6.58 o 
   5   1   9        3.25        4.39      6.02 o 
 -12   2   9        0.02        3.87      4.31 o 
 -11   2   9        0.26        1.96      4.26 o 
 -10   2   9        0.87       -1.96      4.35 o 
  -9   2   9       25.89       37.12      6.53 o 
  -8   2   9        3.26        6.80      6.37 o 
  -7   2   9        1.26       -1.83      6.35 o 
  -6   2   9      185.00      200.70     12.83 o 
  -5   2   9       70.47       71.54      7.88 o 
  -4   2   9        1.98        6.49      8.82 o 
  -3   2   9       20.42       32.82      8.02 o 
  -2   2   9       21.39       18.01      6.41 o 
  -1   2   9       20.92       20.55      6.63 o 
   0   2   9        0.50       18.33      6.78 o 
   1   2   9        1.21        2.35      5.13 o 
   2   2   9        0.39        7.42      9.55 o 
   3   2   9        3.90        4.14     13.80 o 
   4   2   9        1.37       -4.39      5.60 o 
   5   2   9        0.62       -0.19     19.42 o 
 -12   3   9        1.24       11.19      4.82 o 
 -11   3   9        3.64       15.11      5.06 o 
 -10   3   9        1.67        5.50      3.24 o 
  -9   3   9        0.03        7.03      4.45 o 
  -8   3   9       26.26       21.80      5.28 o 
  -7   3   9       61.28       76.20      8.11 o 
  -6   3   9       45.30       51.31      6.70 o 
  -5   3   9       19.32       18.55      4.65 o 
  -4   3   9        0.00       -0.45      2.81 o 
  -3   3   9        0.00        0.87      2.79 o 
  -2   3   9        0.03       -2.75      4.06 o 
  -1   3   9        5.76       -4.48      4.98 o 
   0   3   9       21.32       33.43     12.98 o 
   1   3   9        0.20        9.90     11.86 o 
   2   3   9       12.56       17.00     10.52 o 
   3   3   9        1.90        9.20      9.90 o 
   4   3   9        0.16        9.87     10.65 o 
   5   3   9        1.58        5.85      8.84 o 
 -11   4   9        0.03        7.74     12.19 o 
 -10   4   9        0.74       10.76      6.02 o 
  -9   4   9        0.09       -1.64      4.58 o 
  -8   4   9       19.51       27.67      7.85 o 
  -7   4   9        0.29        4.86      4.49 o 
  -6   4   9       30.94       36.07      8.13 o 
  -5   4   9      101.73      117.14     13.28 o 
  -4   4   9        6.06        5.82      3.32 o 
  -3   4   9        4.78        4.12      3.76 o 
  -2   4   9        0.25        5.75      4.37 o 
  -1   4   9        2.63        0.71      4.82 o 
   0   4   9       14.18        9.70      5.23 o 
   1   4   9        0.68       -0.35      7.83 o 
   2   4   9        0.32       -5.67      8.44 o 
   3   4   9        0.09      -10.76     10.76 o 
   4   4   9       14.23       -0.95      8.60 o 
   5   4   9        1.25       14.45     10.00 o 
 -11   5   9        0.09        2.81      5.84 o 
 -10   5   9        0.00       -2.67      4.92 o 
  -9   5   9        0.90       -2.56      4.02 o 
  -8   5   9        0.91       -1.96      4.41 o 
  -7   5   9       26.19       24.17      9.42 o 
  -6   5   9       34.15       20.14      9.53 o 
  -5   5   9        0.30       -3.31      4.00 o 
  -4   5   9        2.33       -1.35      3.28 o 
  -3   5   9       73.39       81.98      8.81 o 
  -2   5   9        5.53       13.34      5.34 o 
  -1   5   9        6.72        9.89      6.02 o 
   0   5   9        4.48       -6.05      6.05 o 
   1   5   9       11.11       15.40      6.11 o 
   2   5   9        4.07        2.86     11.46 o 
   3   5   9        4.58        7.68      8.04 o 
   4   5   9        0.11       10.36     10.66 o 
 -10   6   9        0.12       -4.93      4.93 o 
  -9   6   9        7.25       10.15      5.48 o 
  -8   6   9        7.79        2.58      6.98 o 
  -7   6   9        1.38       -2.96      4.95 o 
  -6   6   9       68.09       63.83     10.51 o 
  -5   6   9       10.37        4.86      6.20 o 
  -4   6   9       11.70        9.17      4.06 o 
  -3   6   9       27.88       26.56      7.16 o 
  -2   6   9       34.95       39.26      8.60 o 
  -1   6   9       21.50       29.97      7.72 o 
   0   6   9        3.65       -4.28      6.22 o 
   1   6   9        0.01       -2.66      6.91 o 
   2   6   9        3.28        4.00      5.18 o 
   3   6   9        1.31        1.57      7.86 o 
  -9   7   9        2.66       -8.71      9.19 o 
  -8   7   9        0.80       -1.08      9.80 o 
  -7   7   9        0.63        1.89      6.03 o 
  -6   7   9        0.17       -0.27      4.68 o 
  -5   7   9        0.74       -0.89      4.99 o 
  -4   7   9       32.38       25.99      6.18 o 
  -3   7   9        0.58       -3.90      4.50 o 
  -2   7   9      139.17      169.77     16.67 o 
  -1   7   9        7.55        9.48      6.31 o 
   0   7   9        0.50       -6.81      6.81 o 
   1   7   9        0.65        0.48      4.72 o 
   2   7   9        4.95        1.15     10.22 o 
  -8   8   9        0.26        1.55      6.86 o 
  -7   8   9        9.37        5.69      5.42 o 
  -6   8   9        5.99        2.78      6.57 o 
  -5   8   9        0.46       -2.59      4.19 o 
  -4   8   9       49.61       65.08     10.49 o 
  -3   8   9       26.38       38.29      9.08 o 
  -2   8   9        9.36       14.80      7.11 o 
  -1   8   9        2.64       -3.65      5.21 o 
   0   8   9        1.18       -5.18      8.23 o 
   1   8   9        1.58       -5.69      5.69 o 
  -6   9   9        3.85       10.70      8.74 o 
  -5   9   9        5.14        0.50      8.46 o 
  -4   9   9       12.67       16.54      8.59 o 
  -3   9   9       40.76       29.85      8.40 o 
  -2   9   9       11.10       12.59      9.12 o 
  -1   9   9        0.32        8.21     10.41 o 
 -11   0  10        0.95        0.71      5.42 o 
 -10   0  10        4.57       14.01      8.34 o 
  -9   0  10        8.83        6.16      7.30 o 
  -8   0  10        0.10       -1.77      4.90 o 
  -7   0  10       27.95       29.37      9.51 o 
  -6   0  10       68.57       81.45     15.02 o 
  -5   0  10       63.18       79.87     14.91 o 
  -4   0  10        9.84       31.30     12.51 o 
  -3   0  10        0.22       16.51     10.43 o 
  -2   0  10        3.77       17.01      9.64 o 
  -1   0  10        4.03        3.21      6.64 o 
   0   0  10       13.76        1.20      6.70 o 
   1   0  10        2.27       -5.72      5.72 o 
   2   0  10        2.15       -0.33      7.72 o 
   3   0  10        1.64       -6.93      8.37 o 
 -11   1  10        0.81        5.08      4.09 o 
 -10   1  10        0.96       -1.88      3.66 o 
  -9   1  10        0.38        2.59      4.32 o 
  -8   1  10        5.83       10.57      4.71 o 
  -7   1  10        4.99        1.34      3.20 o 
  -6   1  10        4.33        8.58      3.77 o 
  -5   1  10       25.32       32.74      6.20 o 
  -4   1  10       11.95       29.03     11.45 o 
  -3   1  10        1.07       11.99     15.52 o 
  -2   1  10        0.21        4.39     10.67 o 
  -1   1  10       21.17       25.83      6.62 o 
   0   1  10        6.29        6.45      5.20 o 
   1   1  10        3.33       -5.34      5.34 o 
   2   1  10        2.25        6.48      8.41 o 
   3   1  10        0.03       -4.83      7.45 o 
 -10   2  10        1.53        1.85      4.40 o 
  -9   2  10        4.19        6.46      4.30 o 
  -8   2  10        0.00        2.68      4.38 o 
  -7   2  10        5.81        6.80      3.90 o 
  -6   2  10        1.14        2.69      3.31 o 
  -5   2  10       12.32       21.53      7.20 o 
  -4   2  10       23.94       36.90     12.53 o 
  -3   2  10       13.85        0.32      7.03 o 
  -2   2  10       15.04       16.50      6.68 o 
  -1   2  10        3.25       -6.13     10.61 o 
   0   2  10        2.72        4.22      6.16 o 
   1   2  10       19.68       42.77     15.41 o 
   2   2  10        2.74       13.95     12.21 o 
   3   2  10        2.39        8.43     10.49 o 
 -10   3  10        1.33       12.16      6.69 o 
  -9   3  10        0.63        3.10      8.62 o 
  -8   3  10        3.26        8.07      9.81 o 
  -7   3  10       29.29       24.50      7.02 o 
  -6   3  10       18.96       21.82      8.20 o 
  -5   3  10       59.17       59.52     10.19 o 
  -4   3  10       69.07       93.48     18.48 o 
  -3   3  10       15.33       21.47      7.15 o 
  -2   3  10        2.62        0.71      6.31 o 
  -1   3  10        6.95       -0.15      8.63 o 
   0   3  10        7.93       13.33      8.22 o 
   1   3  10        2.75        2.37      8.70 o 
   2   3  10        0.11       12.52     10.53 o 
   3   3  10        1.85       11.42     11.22 o 
 -10   4  10        0.03        1.34      4.48 o 
  -9   4  10        1.10        0.39      5.48 o 
  -8   4  10        2.73       -3.29      5.35 o 
  -7   4  10        2.90       -1.72      4.85 o 
  -6   4  10       21.23       22.96      7.29 o 
  -5   4  10       76.04       90.24     12.43 o 
  -4   4  10        2.37        1.69      7.22 o 
  -3   4  10        0.69        1.06      6.60 o 
  -2   4  10        1.88        0.48      6.93 o 
  -1   4  10        0.17       10.32      8.61 o 
   0   4  10        1.61        3.54      9.33 o 
   1   4  10        1.18        5.59      9.72 o 
   2   4  10        0.12       15.99     13.39 o 
  -9   5  10        5.73       -1.97      5.17 o 
  -8   5  10        1.42        0.64      4.98 o 
  -7   5  10        4.76        6.25      5.18 o 
  -6   5  10        7.94        4.20      9.13 o 
  -5   5  10       35.58       37.01      8.83 o 
  -4   5  10        0.49       -1.42     18.40 o 
  -3   5  10        4.63        8.51      8.40 o 
  -2   5  10       27.87       42.42     14.51 o 
  -1   5  10       19.99       22.26     12.41 o 
   0   5  10        2.16        0.88      8.46 o 
   1   5  10        2.81        1.34      8.86 o 
  -8   6  10        5.69        8.15      8.31 o 
  -7   6  10        0.12       -4.04      9.48 o 
  -6   6  10        6.09        0.49      7.83 o 
  -5   6  10        1.18        1.71      3.44 o 
  -4   6  10       10.14       13.75      9.52 o 
  -3   6  10        0.14        2.46      9.03 o 
  -2   6  10        2.15       20.38     13.18 o 
  -1   6  10       10.74       20.38     13.35 o 
   0   6  10        1.03       -7.64      8.89 o 
  -7   7  10        9.38       15.22      8.30 o 
  -6   7  10        0.60        1.42      7.11 o 
  -5   7  10        5.39        8.82      5.08 o 
  -4   7  10       13.32        9.99      8.06 o 
  -3   7  10        3.48        2.83      4.87 o 
  -2   7  10       21.73       38.25     14.48 o 
  -1   7  10        0.54       15.40     11.96 o 
  -8   1  11        0.50        0.30      3.37 o 
  -7   1  11        5.46        7.72      4.87 o 
  -6   1  11        4.18        7.98      4.22 o 
  -5   1  11        2.48        9.54     10.14 o 
  -4   1  11        8.92       15.68     15.86 o 
  -3   1  11        6.69       18.41     10.64 o 
  -2   1  11        0.28        0.25     14.76 o 
  -1   1  11        0.43       -2.45     10.69 o 
   0   1  11        0.16       -9.22     16.35 o 
  -8   2  11        0.55       11.92     14.73 o 
  -7   2  11       11.47       10.73      5.92 o 
  -6   2  11        5.03       18.85      6.82 o 
  -5   2  11       18.61       18.85     11.24 o 
  -4   2  11       22.86       19.98     10.12 o 
  -3   2  11        7.14       14.12     17.21 o 
  -2   2  11        0.71        6.07     17.06 o 
  -1   2  11        2.14       -3.52      5.32 o 
   0   2  11        0.00       -2.67      8.21 o 
  -7   3  11        0.03        0.80      4.80 o 
  -6   3  11       22.72       45.52      9.29 o 
  -5   3  11        0.93        1.06      8.74 o 
  -4   3  11        9.68        8.81      7.44 o 
  -3   3  11        0.86      -12.01     12.01 o 
  -2   3  11        1.39       -1.00      9.33 o 
  -1   3  11        0.68        6.92     15.46 o 
  -6   4  11        0.78        8.83      5.57 o 
  -5   4  11        1.03      -10.18     10.18 o 
  -4   4  11       33.35       30.27     11.43 o 
  -3   4  11       12.98        7.38     12.06 o 
  -2   4  11        5.82       14.92     10.24 o 
                                                 
